# Supplementary material for: MAPRE2 is associated with macrophage-enriched innate immune dysregulation and malignant phenotypes in hepatocellular carcinoma
Source: Front Immunol. 2026 May 14;17:1849407. doi: 10.3389/fimmu.2026.1849407 (PMC13215804; doi:10.3389/fimmu.2026.1849407)
Supplement: Supplementary file 3 [file Table1.xlsx]

## Sheet: eqtl
Supplementary Table: eqtl results.
	nsnp	method	b	se	or	or_lci95	or_uci95	pvalue
A2M	10	MR Egger	-0.178332	1.35514777575761	0.83666489890495	0.0587525167325711	11.9145219981965	0.898553418957444
A2M	10	Weighted median	1.25732803747609	0.598136416048727	3.51601426673746	1.08869601331374	11.3551957320696	0.0355466433788254
A2M	10	Inverse variance weighted	1.06301794780037	0.497224250398933	2.89509506402561	1.09248882272339	7.67200108176085	0.0325244973459827
A2M	10	Simple mode	1.91894615989775	1.05158777579332	6.81377405599635	0.867477346837972	53.5201490337485	0.101327274029685
A2M	10	Weighted mode	1.34454823751718	0.675483925865995	3.83645298352636	1.02081338197076	14.4182783599421	0.0777344152383939
AKR7A3	13	MR Egger	2.06014132258524	1.03951047525456	7.84707870140962	1.0229604148774	60.1945522530276	0.0730394449509867
AKR7A3	13	Weighted median	1.35726023681558	0.721704749673806	3.88553326448457	0.944328607216187	15.9874101388521	0.0600221483847425
AKR7A3	13	Inverse variance weighted	1.33879386465148	0.514271725090254	3.81443999878107	1.39211097683836	10.451718825855	0.009233621033513
AKR7A3	13	Simple mode	2.34056121429973	1.20145248647403	10.3870642962904	0.985815896667251	109.443462070372	0.0751749635684342
AKR7A3	13	Weighted mode	1.51842133042647	0.870367948861683	4.56501285679068	0.82902924307992	25.1370413729245	0.10659118033323
ALDH2	21	MR Egger	0.201229400979725	0.45673435604952	1.22290527531648	0.499588791026892	2.9934564971382	0.664486742636911
ALDH2	21	Weighted median	0.313989211767925	0.352504203251902	1.36887496872687	0.685971617097389	2.73162713048661	0.373069252235237
ALDH2	21	Inverse variance weighted	0.600080609255463	0.258182759221764	1.82226568595046	1.09860632713513	3.02260431983118	0.0201122376822091
ALDH2	21	Simple mode	0.928970303899415	0.58797303540191	2.53190074657687	0.799749403917901	8.01566260520102	0.129803662036294
ALDH2	21	Weighted mode	0.289757272349322	0.372980507303746	1.33610313948677	0.643209673254893	2.77541161704355	0.446327323181993
AMY2B	21	MR Egger	-0.673	0.461182192088076	0.51017586362279	0.206611124414664	1.25975507156567	0.160820526528304
AMY2B	21	Weighted median	-0.915635	0.36178059761135	0.400262574611519	0.196965935384917	0.813390032756448	0.011376669674118
AMY2B	21	Inverse variance weighted	-1.02542	0.268472539477546	0.358644386589333	0.211902264862699	0.607005291403473	0.000133736425792369
AMY2B	21	Simple mode	-1.00404	0.563052908253213	0.366394697538002	0.12152590631283	1.10466219472902	0.0897361819778412
AMY2B	21	Weighted mode	-0.876597	0.399449704048598	0.416196731936222	0.190230527977617	0.910577926245218	0.0401751277434306
ANTXR2	16	MR Egger	-0.377303	0.60219757953117	0.685707938035436	0.210638740312747	2.2322359865364	0.541040321908383
ANTXR2	16	Weighted median	-0.936243	0.404345275815484	0.392098279990438	0.177504468284045	0.86612502016254	0.0205881167725129
ANTXR2	16	Inverse variance weighted	-0.834023	0.309983866458469	0.434298413906489	0.236550924233284	0.797355211919113	0.00713368967405544
ANTXR2	16	Simple mode	-0.692654	0.599303960240478	0.500246828749504	0.154541995052517	1.61928082777045	0.265856023899905
ANTXR2	16	Weighted mode	-0.885281	0.42239588073097	0.412598349296272	0.180292164954466	0.94423070400759	0.0534704739749993
ANXA11	30	MR Egger	-0.0496972	0.392954459890297	0.951517508893766	0.440481015372468	2.0554474270947	0.900263226953216
ANXA11	30	Weighted median	-0.521509	0.353040616403904	0.59362433721566	0.297164863933882	1.18583956753762	0.139624318531771
ANXA11	30	Inverse variance weighted	-0.729294	0.22291950731689	0.48224911198308	0.311543375598086	0.746490614868647	0.00106956017556134
ANXA11	30	Simple mode	-1.2465	0.617904264655452	0.287509540486954	0.0856409610183431	0.965212614245589	0.0530040237611781
ANXA11	30	Weighted mode	-0.60535	0.395132708904098	0.545883334482534	0.251626330192067	1.18425052989611	0.136355747817648
AP4M1	29	MR Egger	1.07350780743265	0.510289859819257	2.92562404730096	1.07609600548408	7.95400784179599	0.0448561303742735
AP4M1	29	Weighted median	0.883128080068926	0.331023612067597	2.41845300123351	1.26405119896729	4.62711868313074	0.00763337078798593
AP4M1	29	Inverse variance weighted	0.874484383435902	0.241990908669246	2.39763871295855	1.49209653651157	3.85274763207852	0.000301849470002703
AP4M1	29	Simple mode	0.658005981273453	0.692778693647032	1.93093816617411	0.496664635520706	7.50712238184394	0.350337177983688
AP4M1	29	Weighted mode	0.948974578953908	0.345902819647867	2.58305957716931	1.3112816955453	5.08830162265893	0.0104849333809126
ASRGL1	25	MR Egger	0.763042458395727	0.395339235401345	2.14479174351417	0.988247167496173	4.65483916812173	0.0660175030862384
ASRGL1	25	Weighted median	0.624911923895801	0.250536516929576	1.86808141685276	1.14323315680223	3.05250784516417	0.0126207686787749
ASRGL1	25	Inverse variance weighted	0.870914734215302	0.211010109141887	2.38909524146575	1.57985792213656	3.6128413782141	3.66951316096427e-05
ASRGL1	25	Simple mode	0.796987583090949	0.464318908320032	2.21884675924428	0.893081463969718	5.51268964773384	0.0989584225101985
ASRGL1	25	Weighted mode	0.606567398171595	0.226825861740654	1.83412476087799	1.17585	2.86092811288604	0.0132687895544789
ATOX1	27	MR Egger	-0.145835	0.574893089467392	0.864300014676845	0.280095185155332	2.66700234406429	0.801822182815858
ATOX1	27	Weighted median	-0.742604	0.385186929235189	0.475873185776835	0.223672968048545	1.01243923625248	0.0538669211509046
ATOX1	27	Inverse variance weighted	-0.724789	0.272256427499969	0.484426821951241	0.284104970338595	0.825995214184747	0.00776420420874546
ATOX1	27	Simple mode	-0.991619	0.776169348998439	0.370975649759433	0.081032029492443	1.6983769699026	0.212687690125671
ATOX1	27	Weighted mode	-0.852739	0.398497069449416	0.426245812523346	0.195187756358097	0.930824228341259	0.0419177404680778
BCL10	23	MR Egger	-0.863427	0.653958959303516	0.421714492969126	0.117046228001752	1.51942626957227	0.200942980818746
BCL10	23	Weighted median	-0.44925	0.38386239547242	0.638106302994184	0.300706466159367	1.35407681491329	0.241863254433318
BCL10	23	Inverse variance weighted	-0.600908	0.277048938423692	0.548313746832578	0.318566656127448	0.943752144748321	0.0300858415247482
BCL10	23	Simple mode	-0.3337	0.605801190746641	0.71626841950702	0.218477853064093	2.34824922337816	0.587293337061791
BCL10	23	Weighted mode	-0.507078	0.379146057920746	0.602252780227237	0.286446271449456	1.26623540762491	0.194748985450032
CA8	17	MR Egger	0.381033894992019	0.929425561644221	1.46379721996397	0.23677612469323	9.04948631940974	0.687625395696128
CA8	17	Weighted median	0.934035915458333	0.445050342350976	2.54475891200499	1.06368281944243	6.08809111312276	0.0358416181241874
CA8	17	Inverse variance weighted	0.756511635856794	0.330718413443871	2.13083012929051	1.11438596090325	4.07438463798667	0.0221678427507037
CA8	17	Simple mode	1.39266745247333	0.634199211810589	4.02557377084342	1.16141257032851	13.9530470037179	0.0431844441309387
CA8	17	Weighted mode	1.03642869613864	0.451999423516699	2.81913104146044	1.16242672710541	6.83698993115559	0.0357346094107488
CASS4	3	MR Egger	1.82749300961696	2.46270820563726	6.2182779382537	0.0498161986656034	776.192916222472	0.593579239008388
CASS4	3	Weighted median	3.29269814991339	1.2798710863741	26.9153875222809	2.19054598422169	330.71119743325	0.0100914600876766
CASS4	3	Inverse variance weighted	3.74193668865055	1.13546191619192	42.1795998655425	4.55593752550128	390.505496367955	0.000982399461197053
CASS4	3	Simple mode	3.29133707326761	1.63984532871282	26.8787785363816	1.08030156497738	668.766	0.182540362418836
CASS4	3	Weighted mode	3.27095673874551	1.46522040238558	26.3365244669325	1.49051954942751	465.349495928278	0.155242641986774
CCDC126	29	MR Egger	-0.521864	0.450072958454167	0.59341342119014	0.245610838616247	1.43372943324698	0.2564001915166
CCDC126	29	Weighted median	-0.757418	0.345694974466069	0.468875470332323	0.2381200745961	0.923249360862404	0.0284517132363614
CCDC126	29	Inverse variance weighted	-0.719313	0.245276889015415	0.487086703346044	0.301177394119211	0.787753201963786	0.0033607428884221
CCDC126	29	Simple mode	-0.935902	0.630624645272813	0.39223180459883	0.11395785630912	1.35002353959288	0.148956674194786
CCDC126	29	Weighted mode	-0.829916	0.340914851946269	0.436086023824723	0.223552529201575	0.850677113135149	0.0215477428492413
CCDC134	21	MR Egger	-0.752992	0.934760822762857	0.470955517180073	0.0753868181087962	2.94214697909461	0.430472028188066
CCDC134	21	Weighted median	-0.315844	0.45335804930783	0.729173512864028	0.299864270900455	1.77311558414697	0.486005736296086
CCDC134	21	Inverse variance weighted	-0.707049	0.335248494834062	0.493097201230247	0.2556014172981	0.951265655845447	0.0349420363472052
CCDC134	21	Simple mode	-0.497549	0.713783947316205	0.60801880371932	0.150083119694385	2.46321416045367	0.493789510759446
CCDC134	21	Weighted mode	-0.351157	0.593326059042516	0.703873051537455	0.220011306816824	2.25187186899053	0.560585604499263
CD14	26	MR Egger	-0.69652	0.433892679015362	0.498316288648682	0.212896331854362	1.16638516676025	0.121511099080451
CD14	26	Weighted median	-0.335001	0.333649919126377	0.715337169237504	0.371965145660097	1.37568606000608	0.315354397224165
CD14	26	Inverse variance weighted	-0.48247	0.237157480363091	0.617256932620721	0.387787185479124	0.982513438131264	0.0419126661632955
CD14	26	Simple mode	-0.523546	0.549776393438523	0.592416354443336	0.201673077470726	1.74022800372487	0.350067871675927
CD14	26	Weighted mode	-0.416169	0.374031220854094	0.659569029058415	0.316868050448959	1.37290996513116	0.276440497536241
CD160	4	MR Egger	-1.09117	2.16328352115293	0.335822511207525	0.00483822093857351	23.3095512721622	0.664059731423313
CD160	4	Weighted median	-1.10462	0.519852159940841	0.331336785725668	0.119608642922678	0.917860640271524	0.0335971917567466
CD160	4	Inverse variance weighted	-1.04576	0.472340675200143	0.351424384303032	0.139241083135426	0.88694439242942	0.0268290033807398
CD160	4	Simple mode	-1.11902	0.791825266197908	0.326599748119693	0.0691831881687036	1.54181092683583	0.252479727069212
CD160	4	Weighted mode	-1.10885	0.559486436718368	0.329938661775665	0.110201812925034	0.98781968866855	0.141794702713784
CD4	18	MR Egger	-0.246785	0.748034830627426	0.781308416379197	0.180335986599439	3.38503064760379	0.745746797016137
CD4	18	Weighted median	0.116317125343926	0.486694893850943	1.1233520590604	0.432745766999503	2.91607670098061	0.811110289614307
CD4	18	Inverse variance weighted	0.813770271941144	0.406205674791342	2.25639920813339	1.01776306895992	5.00247802434803	0.045140227118679
CD4	18	Simple mode	1.15284730261862	1.12629091558263	3.16719805473435	0.348302859445671	28.8000607686017	0.320380149020111
CD4	18	Weighted mode	-0.00317096	0.493809516040715	0.996834057267499	0.378689899335677	2.62398901970071	0.994951226704071
CHMP2B	32	MR Egger	0.274537012331218	0.420779945289028	1.31592127848198	0.576839230987992	3.00196088985787	0.519080739925722
CHMP2B	32	Weighted median	0.572039736630919	0.35197867181259	1.7718775314742	0.888839624062697	3.53218949915046	0.104117530269428
CHMP2B	32	Inverse variance weighted	0.527026041691856	0.23964705324785	1.69388726036433	1.05899232302633	2.70941912272317	0.0278654120345583
CHMP2B	32	Simple mode	0.250503556293101	0.6735560259158	1.28467215858863	0.343123014072525	4.80988592244042	0.712488625877669
CHMP2B	32	Weighted mode	0.48368662310147	0.385055818795981	1.62204325511293	0.762599122873251	3.45007520011878	0.218447313663821
CHST11	10	MR Egger	0.785571408438639	2.11744782212924	2.19366005854703	0.0345749335640851	139.180150369492	0.720270173282543
CHST11	10	Weighted median	-0.457855	0.839666071109831	0.632639420309686	0.12201635880417	3.28015554678311	0.585559696038497
CHST11	10	Inverse variance weighted	-1.57005	0.693626788991211	0.208035153390313	0.0534207135891745	0.810146891315606	0.023602756834382
CHST11	10	Simple mode	-1.35759	1.62607022746971	0.257279569170994	0.0106234695873212	6.23080587455264	0.425385414439368
CHST11	10	Weighted mode	-0.763047	0.846229865477017	0.466243774928076	0.0887743789628193	2.44871617463218	0.390707810924215
CSK	27	MR Egger	0.376913949427331	0.479282152429307	1.45777886126803	0.569794750789666	3.72962229893264	0.439016553718225
CSK	27	Weighted median	0.185486433847668	0.324664774413348	1.2038038686777	0.637082241631123	2.27465727271435	0.567784928475207
CSK	27	Inverse variance weighted	0.471009071955043	0.23494882373634	1.60160951733804	1.01056479490306	2.53833604630356	0.0449918664537544
CSK	27	Simple mode	0.317363088295407	0.538998538652785	1.37350118360344	0.477555904960089	3.95033436246112	0.561075652356217
CSK	27	Weighted mode	0.220867865769788	0.341635638866947	1.24715862733106	0.638433354996783	2.43628348918913	0.523621258063883
CTSZ	19	MR Egger	0.92752607521026	0.616877242322029	2.52824674212473	0.754610678956691	8.47063494768161	0.151039002896239
CTSZ	19	Weighted median	0.856048407085164	0.445507494253923	2.35384087085239	0.982999879270351	5.63638608929201	0.0546670748587334
CTSZ	19	Inverse variance weighted	0.935129225720206	0.327704790448194	2.54754264450184	1.34021203489566	4.84249757245367	0.00432307256670628
CTSZ	19	Simple mode	0.724524099290157	0.718947299339535	2.06374872674498	0.504285548221821	8.44572846110605	0.326927107166819
CTSZ	19	Weighted mode	0.748813368001478	0.48403100282149	2.11448940653182	0.818822949374823	5.46035678866716	0.139255929374592
CYB5D2	19	MR Egger	1.1961598781054	0.588614771194141	3.30739171785558	1.04338989467687	10.483942801389	0.0580658262944369
CYB5D2	19	Weighted median	0.985936694942788	0.403032126638202	2.68032135239042	1.21651927375884	5.90547367974062	0.0144331640424588
CYB5D2	19	Inverse variance weighted	0.991303868168713	0.339863540115966	2.69474577595335	1.38426779163109	5.24584537827177	0.00353676166133884
CYB5D2	19	Simple mode	2.17209370410555	0.92832635256821	8.77664050579205	1.42272500900505	54.1421694848667	0.0310186329595349
CYB5D2	19	Weighted mode	1.01299146025529	0.411144396449057	2.75382666855386	1.23016516790051	6.16466919916219	0.0240457342213527
CYTL1	18	MR Egger	0.63310526094702	0.354028272752155	1.88345011201397	0.941020688817758	3.76971980169973	0.0926798016564551
CYTL1	18	Weighted median	0.539669860792421	0.29014218553617	1.71544043454431	0.97140789383443	3.02935142193845	0.0628828949273763
CYTL1	18	Inverse variance weighted	0.612516012583024	0.260535945728605	1.84506777748693	1.10723460394393	3.07457434169297	0.0187238055932989
CYTL1	18	Simple mode	1.01945276087215	0.794343876668684	2.7716775784498	0.58422959143168	13.1492767767134	0.216575208032972
CYTL1	18	Weighted mode	0.611886589960605	0.28759626901027	1.84390681549409	1.04937830957741	3.24000630963559	0.0483039043669049
DKK3	40	MR Egger	-0.0136473	0.297642493953234	0.986445395467267	0.55044590383285	1.76779318632928	0.963668857169893
DKK3	40	Weighted median	0.144859828388869	0.205326046443489	1.15587753769537	0.772920391093729	1.72857760973045	0.480492155465531
DKK3	40	Inverse variance weighted	0.507274100095616	0.159903645963387	1.66075795921726	1.21392990732681	2.2720562220739	0.00151198377451445
DKK3	40	Simple mode	0.174060023078267	0.312409136033011	1.19012699876252	0.645156804779929	2.19543878742261	0.580605906660868
DKK3	40	Weighted mode	0.268934305912803	0.198870739754792	1.30856917296535	0.886164797476636	1.93231923149189	0.184066953893039
DTYMK	4	MR Egger	2.99383691034087	2.07095541127118	19.9621286370691	0.344646613451213	1156.21788861506	0.285168329346736
DTYMK	4	Weighted median	1.4174103718368	0.883195852583483	4.12642069680279	0.730772197426642	23.3004865633407	0.108523452741428
DTYMK	4	Inverse variance weighted	1.69138303663533	0.738478218680574	5.42698123104635	1.27630058839345	23.076166813652	0.0220002944305797
DTYMK	4	Simple mode	1.28845629385661	1.19785015916402	3.62718292711985	0.346688007225616	37.9489792337346	0.360892275397874
DTYMK	4	Weighted mode	1.33877822184787	0.97857817302431	3.81438033071197	0.560326854215083	25.9660896097931	0.264746234610922
EFNA5	3	MR Egger	-2.92828	3.73167104178636	0.053489138017542	3.56289547395432e-05	80.3023245215848	0.576426622569706
EFNA5	3	Weighted median	-2.6722	1.72755481146349	0.0691002069653748	0.00233859493865299	2.04175529662606	0.121909278259294
EFNA5	3	Inverse variance weighted	-2.97063	1.4713591020796	0.0512708056139928	0.00286697554992793	0.916888010563576	0.0434900626306565
EFNA5	3	Simple mode	-2.64902	1.95783721943331	0.0707205631410217	0.0015240563492819	3.28163591414436	0.308695378773847
EFNA5	3	Weighted mode	-2.52739	1.78913613607113	0.0798674684285927	0.00239566724105302	2.66264546422917	0.293289542449728
EVL	7	MR Egger	-2.00406	1.48617569537443	0.134787379303745	0.00732134610958024	2.48146137986819	0.235367772548976
EVL	7	Weighted median	-1.67419	0.825787011321545	0.187460550172419	0.0371523074893299	0.945875512067149	0.0426232212123385
EVL	7	Inverse variance weighted	-2.17833	0.673021322553623	0.113230514220145	0.0302744431887924	0.423497445373491	0.00120944715198113
EVL	7	Simple mode	-1.82231	1.26902372357516	0.161651942910485	0.0134389744332551	1.94444529800369	0.201021703974955
EVL	7	Weighted mode	-1.37313	1.11843262951363	0.253311994092563	0.0282895917233369	2.2682181835172	0.26552504845273
FAHD1	18	MR Egger	-0.498316	0.41833247593302	0.607552960069642	0.267603844744282	1.37935461892227	0.250948370371404
FAHD1	18	Weighted median	-0.338992	0.316642563825783	0.712487834070627	0.383041528156561	1.32528427437551	0.284356550069363
FAHD1	18	Inverse variance weighted	-0.493012	0.230681197195993	0.610783775581355	0.388622277900164	0.95994707902271	0.0325815821688086
FAHD1	18	Simple mode	-0.71411	0.464899778661561	0.489627825505989	0.196849995897269	1.2178583312485	0.142928110977855
FAHD1	18	Weighted mode	-0.318125	0.328627242769565	0.727511504515346	0.382038128655196	1.38539310478057	0.346594195766953
FAM3B	51	MR Egger	0.137684884844823	0.16981311384534	1.14761386277011	0.822712214318732	1.60082414615995	0.421399904553342
FAM3B	51	Weighted median	0.08436327040551	0.172448763613333	1.0880240689715	0.775973967593965	1.52556196998703	0.624694628365009
FAM3B	51	Inverse variance weighted	0.279023188159443	0.116200485116077	1.32183799450435	1.05260730864231	1.65993117221364	0.0163404094781448
FAM3B	51	Simple mode	0.00469243038948086	0.28368001480362	1.00470345708154	0.576188509364827	1.75190761402786	0.986868400429496
FAM3B	51	Weighted mode	0.159426607702891	0.15255047166685	1.17283818177365	0.869730124861823	1.58158187385387	0.301014843502013
FCGR2B	61	MR Egger	-0.149526	0.211536215518855	0.861116145861993	0.568850927453156	1.30354189626469	0.482437733323113
FCGR2B	61	Weighted median	-0.301811	0.185321904155844	0.739478009398072	0.514252100153923	1.06334563576826	0.10340288949599
FCGR2B	61	Inverse variance weighted	-0.284257	0.139371579894418	0.752573244232925	0.57268167986186	0.988972596559901	0.041393988461271
FCGR2B	61	Simple mode	-0.00327806	0.310109647913652	0.996727310230897	0.542757329118568	1.83040426662408	0.991601077967865
FCGR2B	61	Weighted mode	-0.312536	0.200293897027587	0.731589611471929	0.494053434579949	1.08333091554905	0.123928478203285
FCGR3B	20	MR Egger	1.45891751588057	0.431656826912684	4.30130091742793	1.84572127329276	10.0238263761572	0.0033374189931337
FCGR3B	20	Weighted median	1.36046244829703	0.419396818072095	3.89799550643365	1.71334000519784	8.86827420248232	0.00117923777134405
FCGR3B	20	Inverse variance weighted	0.890870592637364	0.285753059758853	2.43725058033396	1.39207382472569	4.26715184628138	0.00182315244116536
FCGR3B	20	Simple mode	0.677528478421164	0.685435251127414	1.96900527449373	0.513798243073043	7.54572796472749	0.335346907010215
FCGR3B	20	Weighted mode	1.48050515371101	0.505638120459614	4.39516535432266	1.63142593249321	11.8408553567102	0.00863051655508094
FSTL4	4	MR Egger	-2.02958	5.46275592859053	0.131390743917216	2.94152843020955e-06	5868.89707059183	0.745910387583628
FSTL4	4	Weighted median	-1.89295	1.17887809908019	0.150626514118465	0.0149423921233054	1.51838785706163	0.10833473982326
FSTL4	4	Inverse variance weighted	-1.97262	0.973754049780157	0.139091541709936	0.0206264524642448	0.937943982795073	0.0427861224945037
FSTL4	4	Simple mode	-1.65394	1.64788075727869	0.191294270331817	0.00756828614212705	4.83511024485365	0.38948400042695
FSTL4	4	Weighted mode	-1.79803	1.36019097621603	0.165625193261059	0.01151618054311	2.38201411831591	0.277961758162226
GATM	47	MR Egger	0.443397312585578	0.324670518831236	1.55799122090821	0.824517506513068	2.94395	0.178825837219171
GATM	47	Weighted median	0.439624657751344	0.277346225044481	1.55212453125285	0.901248780652059	2.67305832999173	0.112941030250179
GATM	47	Inverse variance weighted	0.451699522513658	0.184889748370113	1.57097983357975	1.09342570420024	2.2571059268443	0.0145627104460027
GATM	47	Simple mode	0.920003754976592	0.520607682010498	2.50929981228066	0.904487040763082	6.96149890948087	0.0838330345247783
GATM	47	Weighted mode	0.502367043344767	0.264438756914144	1.6526284878632	0.984193337326432	2.77504512102903	0.0637459783440647
GGH	18	MR Egger	-0.758171	0.730342068021085	0.468522760280124	0.111956928274449	1.96069667401373	0.314656693585479
GGH	18	Weighted median	-1.00481	0.494691819249083	0.366115563958601	0.138844286801476	0.965402388968157	0.042237124339625
GGH	18	Inverse variance weighted	-1.36409	0.369844179383773	0.25561315939452	0.123812783463626	0.527716811041915	0.000225772281138453
GGH	18	Simple mode	-1.00972	0.768452333217398	0.364322680532776	0.0807916312734886	1.64288074715657	0.206315361327747
GGH	18	Weighted mode	-0.912397	0.502767392537402	0.401560454413329	0.149894843372926	1.07575947857967	0.0872477932764893
GPN1	9	MR Egger	1.39148839803269	1.6154888179975	4.0208301972281	0.169505537133248	95.3778605015862	0.417575053872919
GPN1	9	Weighted median	-1.97632	0.746346617881467	0.138577659753655	0.0320915102729633	0.598406482569895	0.00809699917829464
GPN1	9	Inverse variance weighted	-2.05843	0.711910680622257	0.127654666316962	0.0316261327490372	0.515261033076866	0.00383515846384101
GPN1	9	Simple mode	-2.49072	1.48029719351625	0.0828499408629968	0.00455237252348492	1.50780997503857	0.130956548957049
GPN1	9	Weighted mode	-1.79021	0.779879128769603	0.166924381458446	0.0361970568066557	0.769779412567087	0.0508264253854807
HEBP1	23	MR Egger	0.508320590096301	0.499302969879377	1.66249683551477	0.624806528937559	4.42360250747773	0.320235563428247
HEBP1	23	Weighted median	0.513768677286703	0.338766743054559	1.67157898092405	0.860523684926136	3.2470649424448	0.129371408186748
HEBP1	23	Inverse variance weighted	0.548783282827876	0.243962456644499	1.73114542159122	1.07316998112199	2.79253475536376	0.0244833764996447
HEBP1	23	Simple mode	0.361190722057772	0.5629094747638	1.43503712801458	0.476107386416665	4.3253509975544	0.527730010446399
HEBP1	23	Weighted mode	0.490872746144493	0.332155054706325	1.6337414394799	0.85201498772595	3.13270438844952	0.153624517649994
HK2	37	MR Egger	0.543354521933534	0.295437046744036	1.72177291060307	0.964927712587463	3.07225289212312	0.0743884928237276
HK2	37	Weighted median	0.46399398307338	0.2169712947763	1.59041340101052	1.03949003851497	2.43332277597139	0.0324758593440851
HK2	37	Inverse variance weighted	0.622636120620706	0.151335062731192	1.86383486503725	1.3854422429602	2.50741625771851	3.88375322696513e-05
HK2	37	Simple mode	0.738671863609303	0.376641174045346	2.09315367400572	1.00045526608258	4.37929855690518	0.0576252081193202
HK2	37	Weighted mode	0.483411093324245	0.20592595538159	1.62159639546059	1.08306633876804	2.42789825114671	0.0245162083238445
HMOX1	14	MR Egger	-1.18327	0.636124777968757	0.306275603035698	0.0880302755186744	1.06559640376203	0.0875441408632484
HMOX1	14	Weighted median	-1.27323	0.480873121586957	0.279927117276349	0.10907306246615	0.718410111671382	0.00810323147032168
HMOX1	14	Inverse variance weighted	-1.02649	0.354458966885604	0.358263312810417	0.178846635127743	0.71766852764223	0.00378041146293946
HMOX1	14	Simple mode	-0.68142	0.789112304515399	0.505897994082542	0.107735046459252	2.37557590429535	0.403498546290664
HMOX1	14	Weighted mode	-1.3451	0.496088599159847	0.260512416454074	0.0985256450013788	0.688822885917582	0.0178019595920079
HNRNPAB	18	MR Egger	-0.595877	0.75386787173952	0.551078811075047	0.1257501250131	2.41501037063979	0.440837444893263
HNRNPAB	18	Weighted median	-0.903025	0.52356745031334	0.405341780746222	0.145261913305485	1.1310739028543	0.0845719489803849
HNRNPAB	18	Inverse variance weighted	-1.10663	0.376568707654259	0.330669940542955	0.158071277133565	0.69172977887874	0.00329557769890878
HNRNPAB	18	Simple mode	-1.90761	0.880438758461941	0.148435420480617	0.026429743353669	0.833646916597806	0.0447595595822329
HNRNPAB	18	Weighted mode	-0.995562	0.532538567318946	0.369515604707938	0.13011483146336	1.04939445094023	0.0788837492193083
HPSE	24	MR Egger	-0.549088	0.348976686132647	0.577476134094791	0.291392982216165	1.14442936447138	0.129892973271302
HPSE	24	Weighted median	-0.503527	0.329232147020716	0.604395167228103	0.317009970550515	1.15230923978298	0.126165764761013
HPSE	24	Inverse variance weighted	-0.551679	0.242104204163225	0.575981790526437	0.358364923411951	0.925746358933345	0.0226857936089255
HPSE	24	Simple mode	-0.484188	0.59825222602379	0.616197575197255	0.190755649696787	1.9905017349815	0.426615235775823
HPSE	24	Weighted mode	-0.484188	0.291636966807625	0.616197575197255	0.347915347586427	1.0913558551327	0.110440122506027
IL11RA	38	MR Egger	0.121730040582194	0.269400037033588	1.12944915518419	0.666114279711353	1.91506988065031	0.654083454466319
IL11RA	38	Weighted median	-0.0658501	0.271726593018314	0.936271195115837	0.549671622855126	1.59477716213609	0.80851705384116
IL11RA	38	Inverse variance weighted	-0.376944	0.186407689187958	0.685954536809543	0.476016387828043	0.988481990539307	0.043161069747098
IL11RA	38	Simple mode	-0.558362	0.519454292454227	0.572145551893965	0.206698871517212	1.58370740076726	0.289378973190824
IL11RA	38	Weighted mode	-0.101934	0.272644707116946	0.903089010320582	0.529237607427416	1.54102760105472	0.710633649585222
IL15RA	21	MR Egger	-0.693834	0.51612947280232	0.499656811463093	0.181691050330559	1.37407389514922	0.194682604837728
IL15RA	21	Weighted median	-0.641154	0.38057907734287	0.526684435503184	0.249801495256681	1.11046771083684	0.0920504571379081
IL15RA	21	Inverse variance weighted	-0.719039	0.282617306068963	0.487220103623924	0.279999007702998	0.84780096659166	0.0109523525249844
IL15RA	21	Simple mode	-0.570715	0.762945537873022	0.565121242350691	0.126680357295798	2.52100661360057	0.463141178622948
IL15RA	21	Weighted mode	-0.678715	0.355927961334551	0.50726817121094	0.252502461412728	1.01908312530501	0.0710032485710515
LDLRAP1	41	MR Egger	-0.0744163	0.297950642053792	0.928285209915864	0.517679210364885	1.66457028541124	0.804083590901363
LDLRAP1	41	Weighted median	0.289712430198113	0.242111459168686	1.33604322709107	0.831248883831136	2.1473851446621	0.23145950764863
LDLRAP1	41	Inverse variance weighted	0.527292661746785	0.189143188015264	1.69433894489013	1.16949497840557	2.4547214936188	0.0053067915914741
LDLRAP1	41	Simple mode	0.0791551044250491	0.540753359885358	1.08237218976765	0.375040416700909	3.12374214888072	0.88435720512286
LDLRAP1	41	Weighted mode	0.146023604149955	0.200258669650172	1.15722350300552	0.781544344159038	1.71348720762523	0.470142957352586
LY9	11	MR Egger	1.74579830946631	0.835235619970463	5.73047434181072	1.11486853744508	29.4548954241778	0.0661633106559643
LY9	11	Weighted median	1.1777622192507	0.561456508774793	3.24709976927683	1.08037419940076	9.75926388975761	0.0359324576903276
LY9	11	Inverse variance weighted	1.11440490485617	0.441842250465324	3.04775393584571	1.28196504731782	7.2457545335557	0.0116630598411811
LY9	11	Simple mode	1.02236947026996	0.921206510934633	2.77977355756023	0.456943608274713	16.9104915604062	0.293052782055897
LY9	11	Weighted mode	1.18031773827112	0.593876319735554	3.25540840641679	1.01645405270045	10.4261317709482	0.0749341814798569
MAPK13	9	MR Egger	2.43750080591337	1.60425574786542	11.4444031875249	0.49320002356958	265.560336698063	0.172461572761606
MAPK13	9	Weighted median	1.56616282843872	0.819766433247459	4.78823960107233	0.960232937497985	23.8767465496625	0.0560690142451358
MAPK13	9	Inverse variance weighted	1.41267464514774	0.647961491434204	4.10692529506126	1.15334927428073	14.6242216086126	0.0292438973034275
MAPK13	9	Simple mode	2.66645568044671	1.45652245729731	14.3888799194819	0.828342687972748	249.944700838697	0.104524921881427
MAPK13	9	Weighted mode	1.71636109878715	0.919503285327947	5.56424384611842	0.91771780236108	33.7367429283943	0.0989198383699547
MAPK3	53	MR Egger	-0.238151	0.235205303417209	0.788083766697748	0.49700594730144	1.24963499270929	0.316067578104701
MAPK3	53	Weighted median	-0.233997	0.202931818330899	0.791363856319447	0.531663884393053	1.1779185524398	0.248875930789714
MAPK3	53	Inverse variance weighted	-0.270726	0.127170128235327	0.762825438855084	0.594532731104423	0.978756289974971	0.0332667188448176
MAPK3	53	Simple mode	-0.148768	0.350110169447019	0.861769165754063	0.433881525249327	1.71163336493227	0.672650206384006
MAPK3	53	Weighted mode	-0.148768	0.227131818346628	0.861769165754063	0.552144110358248	1.34502221632429	0.515364757314094
MAPK8	17	MR Egger	-0.381138	0.622696011006069	0.683083791626877	0.201569322042956	2.31485357818445	0.549653194237661
MAPK8	17	Weighted median	-0.578114	0.411828799998854	0.56095535383499	0.250249112360036	1.25743066989752	0.160386594073797
MAPK8	17	Inverse variance weighted	-0.798708	0.304348332998955	0.449909782285778	0.247775810197005	0.81694339748297	0.00868215148828822
MAPK8	17	Simple mode	-0.540399	0.564883405793162	0.582515556021984	0.19251699111128	1.76256844161596	0.352973315230323
MAPK8	17	Weighted mode	-0.655436	0.370783105824386	0.519215670447381	0.251033013765307	1.07390222662172	0.0961719572082131
MAPRE1	5	MR Egger	-1.07735	0.686435312223351	0.340498348229726	0.0886766903342011	1.30743631398765	0.214552980026323
MAPRE1	5	Weighted median	-1.19287	0.476658945232376	0.303349541206687	0.119179911090627	0.772117912391572	0.0123297316010955
MAPRE1	5	Inverse variance weighted	-1.00501	0.397444314789644	0.366040938234372	0.167964781459609	0.797702752322036	0.0114491861721814
MAPRE1	5	Simple mode	-0.633694	0.612685231406829	0.53062806955844	0.159684227699948	1.76326837195461	0.359430800073426
MAPRE1	5	Weighted mode	-1.13181	0.505655691745679	0.322448300216163	0.119684325783712	0.868726173051163	0.0887885525115719
MAPRE2	14	MR Egger	1.29357288533117	0.621651178102655	3.64578930037466	1.07803137431324	12.3296779105283	0.0595314830199334
MAPRE2	14	Weighted median	1.38936035029733	0.467407211554462	4.01228277651788	1.60519013806667	10.0289758184854	0.00295400827651359
MAPRE2	14	Inverse variance weighted	1.38481160986622	0.363108783543059	3.99407338991543	1.96034091456885	8.13767754652976	0.000136865557890146
MAPRE2	14	Simple mode	0.414601931417898	0.928546517091334	1.51376803724514	0.245281378913465	9.34230588859101	0.662578821676782
MAPRE2	14	Weighted mode	1.37064449741504	0.482729672688117	3.93788783632353	1.52881716087999	10.1431099861143	0.0139382787678854
MCF2L	19	MR Egger	0.603029670211572	0.490305836085044	1.82764759041821	0.699094209343086	4.77803373296459	0.235482341149703
MCF2L	19	Weighted median	0.64590459296069	0.405115044563729	1.90771195178052	0.862326858165631	4.22040071755162	0.11085245863097
MCF2L	19	Inverse variance weighted	0.718485603377322	0.276550772670087	2.05132433855502	1.19297011074744	3.52727323512891	0.00937618823416854
MCF2L	19	Simple mode	1.12950335380135	0.694069244158215	3.09411943581175	0.793840781636997	12.0598176668704	0.12103739691576
MCF2L	19	Weighted mode	0.700168055844644	0.468557500367062	2.0140911588212	0.803960898353276	5.04572200507592	0.152419908599658
MDGA1	82	MR Egger	0.101410751302947	0.198613658459829	1.10673113967186	0.749857553409165	1.63344865961632	0.611042131047163
MDGA1	82	Weighted median	0.149247377412344	0.162945433993138	1.16096014900669	0.843558797189208	1.59778840796005	0.359701144774022
MDGA1	82	Inverse variance weighted	0.278843112901259	0.10494252115616	1.32159998561661	1.07589811805615	1.62341256357757	0.00788153027577688
MDGA1	82	Simple mode	-0.0129495	0.252419251619633	0.98713400984955	0.601883600502251	1.61897342374592	0.959211614638146
MDGA1	82	Weighted mode	0.0899287104760607	0.163593814395561	1.09409628332176	0.793965582430608	1.50768081597933	0.58403268555153
MGP	11	MR Egger	1.33096063016552	1.0300267003206	3.7846773170557	0.502634656173337	28.4974030706237	0.228491834642659
MGP	11	Weighted median	1.18090937825176	0.568945156488847	3.25733500605382	1.0679883919664	9.93478152148066	0.0379298532729336
MGP	11	Inverse variance weighted	1.55158299496024	0.472470358605769	4.71893432243432	1.86925712408992	11.9129363491341	0.0010235234949825
MGP	11	Simple mode	1.29802334713059	1.06703680051677	3.66205090537006	0.452318463541486	29.6486168805083	0.251736734869454
MGP	11	Weighted mode	1.22280970004475	0.647397944997913	3.39671809761042	0.954955752389573	12.0819145868942	0.0882352033622028
MMAB	16	MR Egger	0.748779405153014	1.02018232381592	2.11441759366802	0.286281997263876	15.6166360551551	0.475082737179591
MMAB	16	Weighted median	1.24907356130593	0.542482419465655	3.48711086608891	1.2041910565663	10.098017358698	0.0213061825056914
MMAB	16	Inverse variance weighted	1.0586311985777	0.392102222071929	2.8824228232966	1.33657563029094	6.21615503378036	0.00693632933445091
MMAB	16	Simple mode	2.1601498874787	0.921915554165018	8.6724374508334	1.42360929138544	52.8313293497988	0.0333213092312266
MMAB	16	Weighted mode	1.3513109284956	0.57843151539175	3.86248565575121	1.24307128287227	12.0015606879858	0.0337737765860621
MMP1	10	MR Egger	-3.95213	2.41897147942667	0.0192136562546256	0.0001677026496716	2.20130443611846	0.140940779430025
MMP1	10	Weighted median	-1.86362	0.947216781877246	0.15510936498919	0.024229855138516	0.992945065903649	0.0491285370417174
MMP1	10	Inverse variance weighted	-1.67436	0.723974980522675	0.187428460662604	0.0453498227310965	0.774632087861835	0.02073753466599
MMP1	10	Simple mode	-1.52286	1.40510503896498	0.218087497137887	0.0138861295650368	3.4251557415698	0.306630583087724
MMP1	10	Weighted mode	-1.743	1.11275583615437	0.174995016703002	0.0197619042908871	1.54961057497912	0.151701749126818
MPO	12	MR Egger	1.11961929229487	0.515448068661111	3.06368761176199	1.11554277224535	8.41400438960445	0.0549719460525696
MPO	12	Weighted median	1.26026308431225	0.36934371724754	3.5263490924666	1.70975382558872	7.27305752198463	0.000644482064675361
MPO	12	Inverse variance weighted	1.43678454132823	0.315010247274829	4.20714613991858	2.26905729495162	7.80063098539309	5.08930304457568e-06
MPO	12	Simple mode	1.2498477763134	0.662520642425739	3.48981168502649	0.952473796266513	12.7864783731433	0.0858882964406686
MPO	12	Weighted mode	1.26932154012013	0.361704332168159	3.55843748611262	1.75133971953871	7.2301662557546	0.00488979272562859
MST1	7	MR Egger	0.929265354725444	0.696322968114864	2.53264789620171	0.646923219697068	9.91509528617405	0.239573894099473
MST1	7	Weighted median	1.27010808460403	0.452394176949353	3.56123745649491	1.46728755815872	8.64344017028086	0.00499237624864628
MST1	7	Inverse variance weighted	1.37313210265304	0.367826502866282	3.94769594102025	1.91974460129933	8.11790445051908	0.000189139531829059
MST1	7	Simple mode	1.04334552349854	0.651099423325709	2.83869807707152	0.792304614995424	10.1705917399157	0.160179132125253
MST1	7	Weighted mode	1.19483431655028	0.552755100017829	3.30301047099439	1.11788	9.75943307914953	0.0739137153653588
MTRF1L	27	MR Egger	0.15518048370982	0.235820232754602	1.16786872336475	0.735630611720825	1.85407911699469	0.516523111766991
MTRF1L	27	Weighted median	0.180518804836249	0.17682010373617	1.1978386464283	0.847005070024567	1.69398917864276	0.307293348809486
MTRF1L	27	Inverse variance weighted	0.29565878787205	0.137531097943975	1.34401148556542	1.02644136637791	1.75983444598113	0.0315742412447067
MTRF1L	27	Simple mode	0.210554200722591	0.369660062283968	1.23436	0.598110642433469	2.54743742572209	0.573845479548175
MTRF1L	27	Weighted mode	0.177690231083316	0.172612906988195	1.19445525880929	0.851606199116398	1.67533229182397	0.312766747776057
NAAA	85	MR Egger	-0.122711	0.118305615222249	0.884519234914861	0.701460965865008	1.11534969871001	0.302637609704578
NAAA	85	Weighted median	-0.109454	0.12261699707824	0.89632323555188	0.704840677287521	1.13982545059962	0.372044133266128
NAAA	85	Inverse variance weighted	-0.157466	0.0793012749420903	0.854305453115027	0.731325253769588	0.997966094374766	0.0470695395448334
NAAA	85	Simple mode	-0.12285	0.203308759777607	0.884396112360272	0.593727158085543	1.31736686271857	0.547303071629769
NAAA	85	Weighted mode	-0.12285	0.102904022915423	0.884396112360272	0.722858266929609	1.08203297844296	0.235903876681886
NRBP1	19	MR Egger	0.708364687073708	0.855789537896339	2.03066776466651	0.379468834820734	10.8667990413593	0.419290692527459
NRBP1	19	Weighted median	1.37427149683384	0.464661548777357	3.95219648626367	1.58968337507671	9.82576613112101	0.00310069055258462
NRBP1	19	Inverse variance weighted	1.1743888133814	0.35234012653256	3.23616443888102	1.62223068051014	6.45577746821111	0.000858806178383373
NRBP1	19	Simple mode	0.668104086509961	0.956933960097421	1.95053576575969	0.298947748428958	12.7266045437765	0.493991553603964
NRBP1	19	Weighted mode	1.38635147138742	0.497372732936053	4.00022844759341	1.50908108836461	10.6036897263597	0.0121618149426538
NT5C	24	MR Egger	1.55552425718621	0.600752726260062	4.73756957912012	1.45943432748687	15.3789486065151	0.0167375884067497
NT5C	24	Weighted median	0.805013966800874	0.41668016078423	2.23672773853276	0.98838878817929	5.0617237226434	0.0533630913259443
NT5C	24	Inverse variance weighted	0.668005370449238	0.273400076989146	1.95034322605613	1.14126947745024	3.33298907451844	0.0145526067014906
NT5C	24	Simple mode	0.492430447498583	0.560629758006703	1.63628830384446	0.545308342529755	4.90995498230816	0.388836514250297
NT5C	24	Weighted mode	0.825844154450529	0.413238050901314	2.28380783839215	1.01602461343424	5.13351563902737	0.0576210148903256
NT5M	36	MR Egger	0.753332008087279	0.294304421239589	2.12406564261324	1.19302887016421	3.78168120400055	0.0150933349341454
NT5M	36	Weighted median	0.38200093339319	0.258614593775795	1.46521345275258	0.88259956906123	2.4324173015523	0.139647468759599
NT5M	36	Inverse variance weighted	0.42123102316656	0.174246052801894	1.52383627922956	1.08297161673538	2.14417162002463	0.0156297050902966
NT5M	36	Simple mode	0.595715169224226	0.442062077019488	1.81432803265788	0.762825099219431	4.3152568176592	0.186451740856476
NT5M	36	Weighted mode	0.62072329910109	0.298707395609139	1.86027308920513	1.03588569393159	3.34073149836293	0.0451050276286084
NUCB1	22	MR Egger	0.218395859561275	0.289534387175187	1.24407945090094	0.70532856203042	2.19434425808385	0.459458841991229
NUCB1	22	Weighted median	0.323941037963736	0.247403993370566	1.38256578582217	0.851316938526797	2.24533081114762	0.1904122355006
NUCB1	22	Inverse variance weighted	0.44504488172206	0.184925540338529	1.56056023489164	1.08609731120496	2.24229286050177	0.0161010617190184
NUCB1	22	Simple mode	0.444042970172409	0.45999916727081	1.55899747457291	0.632828770811304	3.84064890508814	0.345374103186454
NUCB1	22	Weighted mode	0.377493255467036	0.228678984345042	1.45862360602616	0.931725017111167	2.28348792292105	0.113665699812126
OAF	9	MR Egger	-0.939803	0.577589637717632	0.390704835539521	0.125948952838939	1.21200109308705	0.147738922070508
OAF	9	Weighted median	-0.969294	0.472182787206072	0.379350712072971	0.150352550936558	0.957130170747764	0.0400925303680017
OAF	9	Inverse variance weighted	-0.966376	0.40317070944572	0.380459265608657	0.172632408261215	0.838482497263517	0.0165326125265873
OAF	9	Simple mode	-1.44969	0.913162702078967	0.234644104935904	0.0391840988552516	1.40510711205988	0.151051654542936
OAF	9	Weighted mode	-0.91556	0.497239917534444	0.400292452247656	0.151049133637256	1.0608074569381	0.102842685677919
OLFM1	38	MR Egger	0.461543495401757	0.298196503091975	1.58652088380911	0.884332946750632	2.84626794015876	0.130421599213902
OLFM1	38	Weighted median	0.400110814046702	0.233058805272023	1.49199002193294	0.944892188456203	2.35586054445474	0.0860192837498865
OLFM1	38	Inverse variance weighted	0.354634159498798	0.16495659069663	1.42565899506397	1.03181484967443	1.96983361002037	0.0315660106137393
OLFM1	38	Simple mode	0.556472436716658	0.374800267820664	1.74450777189036	0.836828533240676	3.63671558186531	0.146089187156555
OLFM1	38	Weighted mode	0.42954768624969	0.265575414354784	1.53656235806092	0.913035856497935	2.58590488358884	0.114282155642718
PCSK7	33	MR Egger	-0.743277	0.43949348841979	0.475553082290614	0.200953044865161	1.12539093014416	0.100827612165471
PCSK7	33	Weighted median	-0.622527	0.338314884464764	0.536586909034196	0.27647803213095	1.04140465963133	0.0657563695131604
PCSK7	33	Inverse variance weighted	-0.757937	0.229784329016801	0.468632075498047	0.298700287728643	0.73523873664668	0.000972123784043134
PCSK7	33	Simple mode	-0.984294	0.570578010094992	0.373703039771761	0.122135193046977	1.14343751748064	0.0941600535840466
PCSK7	33	Weighted mode	-0.669371	0.344160974946999	0.512030776132371	0.260819662953398	1.00519842997252	0.0606150154367996
PDCD5	38	MR Egger	0.13752667937352	0.403097344775695	1.14743231833912	0.520719319591848	2.52842726519361	0.734955277575496
PDCD5	38	Weighted median	0.375958430231901	0.311540390001674	1.45638659085987	0.79083910880613	2.68203972011254	0.227519701507844
PDCD5	38	Inverse variance weighted	0.50544004154851	0.200485012381081	1.65771482338516	1.11906041414887	2.45564797121428	0.0116993116098393
PDCD5	38	Simple mode	0.427482688194115	0.543223730261282	1.53339	0.528751969863725	4.44687320884424	0.43633073793114
PDCD5	38	Weighted mode	0.132208222801339	0.309465952742982	1.14134594877719	0.622292496869625	2.09334128459373	0.671699347698103
PDCD6	15	MR Egger	0.736696517249299	0.746484818111935	2.08902305156299	0.483640350361517	9.02326968107494	0.341710634940934
PDCD6	15	Weighted median	0.967904947505137	0.397711147381118	2.63242361248464	1.20730559860347	5.73976802856083	0.0149458612627151
PDCD6	15	Inverse variance weighted	0.794673681404176	0.322427180136299	2.21371850141571	1.17670293922292	4.16464465258027	0.0137142952930847
PDCD6	15	Simple mode	-0.348439	0.819790888683996	0.705788797703276	0.141532008151822	3.51961251358124	0.677271925479604
PDCD6	15	Weighted mode	0.639465024958906	0.548727311721155	1.89546658070502	0.646591534558878	5.5565119036405	0.263345055851776
PDGFA	3	MR Egger	-4.53031	2.24383200768528	0.0107772809256738	0.000132593074030987	0.875986811526429	0.292765323761653
PDGFA	3	Weighted median	-1.15139	0.413405640841614	0.316198390770245	0.140624719660969	0.710980420560038	0.00535074675364379
PDGFA	3	Inverse variance weighted	-1.06366	0.432548462215544	0.345188723463996	0.147864498846433	0.805840859275178	0.0139300109868491
PDGFA	3	Simple mode	-0.889733	0.748139644572055	0.410765282888002	0.0947904115481271	1.78001250200705	0.35638865888677
PDGFA	3	Weighted mode	-1.30933	0.457647858398139	0.270000965334147	0.110105140481422	0.662099162333585	0.103540968899982
PDGFD	17	MR Egger	1.79568438173327	0.652259033239495	6.02359575036819	1.67741962739853	21.6306672291209	0.0147959399186161
PDGFD	17	Weighted median	1.17945944826434	0.494591935337188	3.25261552063799	1.2337511637203	8.57507416097855	0.0170924847864536
PDGFD	17	Inverse variance weighted	0.942629776270023	0.371781575840642	2.56672245654113	1.23854572338459	5.31919334468268	0.0112306253738225
PDGFD	17	Simple mode	0.993094920577112	0.718273656756315	2.69957653164233	0.660524246313161	11.0332262454736	0.185778397281386
PDGFD	17	Weighted mode	1.30312524384654	0.495044875752481	3.68078205241666	1.39492030885352	9.71249499444725	0.0181095926166405
PEX14	13	MR Egger	-1.0627	1.13797225686757	0.345522472709379	0.0371376790352925	3.2146806760258	0.370426489327556
PEX14	13	Weighted median	-0.243348	0.533280617962442	0.783998904816854	0.275662588448381	2.22973413336109	0.64815847653097
PEX14	13	Inverse variance weighted	-0.811445	0.402901483718462	0.444215517068758	0.201668031151363	0.978476481761055	0.0440090521118908
PEX14	13	Simple mode	-2.06705	1.02138274169142	0.126558009075407	0.017095078227176	0.936932223899896	0.0658454318752933
PEX14	13	Weighted mode	-0.272807	0.544748408410043	0.76123979917606	0.26171118237042	2.21421960881067	0.625574786856162
PIP4K2A	3	MR Egger	5.11387642999776	4.24661423452292	166.313810757195	0.0403773025619553	685045.357008129	0.441184225325658
PIP4K2A	3	Weighted median	2.78874445318931	0.978655582352722	16.2605910466143	2.38829449735709	110.709471331039	0.00437788119305692
PIP4K2A	3	Inverse variance weighted	2.83549444766531	0.881287952532025	17.0388230241906	3.02881078021387	95.8532939549251	0.0012933836891384
PIP4K2A	3	Simple mode	2.15120848975554	1.38941007415404	8.59523938199712	0.564375620375171	130.902429812123	0.261647090054121
PIP4K2A	3	Weighted mode	3.3714104785508	1.18396283851614	29.1195706352394	2.86006203472318	296.479371316422	0.104372219903362
PLAUR	6	MR Egger	-1.71636	2.26777571548962	0.179718435601562	0.00210971101240278	15.3095451960917	0.49127297045771
PLAUR	6	Weighted median	-2.06107	0.98701263245128	0.127318249580052	0.0183962178990422	0.881155940046374	0.0367811086650486
PLAUR	6	Inverse variance weighted	-1.93341	0.755666717224392	0.144654549144272	0.0328924028432929	0.636163271130537	0.0105111416081894
PLAUR	6	Simple mode	-2.77548	1.29605162849741	0.062319531011481	0.00491363347885454	0.790397566730253	0.0851567558127149
PLAUR	6	Weighted mode	-2.21638	1.18101537986717	0.109002770416603	0.0107680471761134	1.10341	0.119385438339003
PLEKHA1	38	MR Egger	0.611994127980718	0.342222628220496	1.84410511624454	0.942930949483455	3.60654582567497	0.0821480429224445
PLEKHA1	38	Weighted median	0.683701360528934	0.270062306263667	1.98119730318643	1.16693335097128	3.36363919232075	0.0113529498276083
PLEKHA1	38	Inverse variance weighted	0.581335459252166	0.191603459548779	1.78842520566274	1.22849848348828	2.60355609651863	0.00241290332619812
PLEKHA1	38	Simple mode	0.614978767796767	0.513104015221318	1.84961732769041	0.676579648583034	5.05643979398053	0.23832511776098
PLEKHA1	38	Weighted mode	0.534711351433402	0.271622505917603	1.70695546089028	1.0023339592873	2.90691233043217	0.0565268708650023
PREP	5	MR Egger	-4.78713	1.85346705656984	0.00833631993565722	0.00022043033686332	0.315266179140879	0.0815814916350525
PREP	5	Weighted median	-2.87601	1.02257254886813	0.0563590205043671	0.00759507576643164	0.418210336524923	0.00491538864566013
PREP	5	Inverse variance weighted	-2.01387	0.947063965393795	0.133471437370582	0.0208560094658299	0.854172252988107	0.0334672481856337
PREP	5	Simple mode	-2.74043	1.4671678721479	0.0645423408741557	0.00363886720823738	1.14478312263929	0.135168540807923
PREP	5	Weighted mode	-2.91486	1.15051147463301	0.0542117262128203	0.00568536168183572	0.516925997577845	0.0644221823870637
PTPN7	24	MR Egger	-0.0198535	0.378856926125928	0.980342268777293	0.466539266514245	2.06000016061256	0.958679934970519
PTPN7	24	Weighted median	0.31192783337091	0.324180076945639	1.36605610580786	0.723637199798329	2.57879125718663	0.33594641736064
PTPN7	24	Inverse variance weighted	0.612344190718008	0.244969122196419	1.8447507817345	1.14134194084713	2.98167036969149	0.0124305854272552
PTPN7	24	Simple mode	0.547729895595772	0.504424113802799	1.72932281523087	0.643430431428972	4.6478333215238	0.288794689489995
PTPN7	24	Weighted mode	0.401460840118314	0.32430595454017	1.49400560760161	0.791220308697752	2.82102561196733	0.228238378360508
RAB21	14	MR Egger	1.36430731561117	0.896652068858725	3.91301163095156	0.674940500533948	22.6859404819374	0.15402545485888
RAB21	14	Weighted median	1.12970292683419	0.575022422107023	3.09473700023409	1.00266251772575	9.5519648249557	0.0494577568145265
RAB21	14	Inverse variance weighted	0.893321489303107	0.430326287750069	2.44323135579237	1.05114701724415	5.67891965633627	0.0379016640315279
RAB21	14	Simple mode	0.850145089838446	1.00510843141084	2.33998633553697	0.326323050533907	16.7794951706325	0.41294905875613
RAB21	14	Weighted mode	1.10273596594552	0.637326557643892	3.01239657400082	0.863791302803542	10.5054694225322	0.107236981812155
SAT2	20	MR Egger	1.20522831758567	0.614734997527357	3.33752100582154	1.00034778289451	11.1351738413106	0.0655931391877764
SAT2	20	Weighted median	1.21410984209978	0.408041329011257	3.3672953053167	1.51338495984413	7.49226269195623	0.00292551394971969
SAT2	20	Inverse variance weighted	1.06955347525012	0.29164537071937	2.91407800147225	1.64530955959868	5.1612479542973	0.000245117233254278
SAT2	20	Simple mode	1.42530903190536	0.695146857577871	4.15914295204704	1.06483641992822	16.2451901266944	0.0543827302330979
SAT2	20	Weighted mode	1.32066434348621	0.424566108807934	3.74590912113571	1.62989365477777	8.60904949391987	0.00575715579233036
SEMA5A	11	MR Egger	-0.49308	0.57472772458549	0.610742373391836	0.197988487009877	1.88397947925974	0.413190846099907
SEMA5A	11	Weighted median	-0.751824	0.480278894953045	0.471505568165346	0.183935338999548	1.20867203670673	0.117491204781956
SEMA5A	11	Inverse variance weighted	-0.822598	0.398693377288767	0.439288733551448	0.20108302546773	0.959676188362321	0.039090248087259
SEMA5A	11	Simple mode	-0.593468	0.830712208456592	0.552408305858924	0.10842856063528	2.8143409318913	0.49131435218379
SEMA5A	11	Weighted mode	-0.726105	0.495320874063945	0.483789763025942	0.18324453639172	1.27726883113374	0.173393238573216
SIGLEC14	67	MR Egger	0.193361314253776	0.162345481439293	1.21332110453982	0.88264179455268	1.66788850449554	0.237965844572732
SIGLEC14	67	Weighted median	0.13921999437752	0.155343104651511	1.1493769286541	0.847679645804607	1.55845115623649	0.370140785784349
SIGLEC14	67	Inverse variance weighted	0.208293082800233	0.0968178740419829	1.23157406983653	1.0187027964006	1.48892758010773	0.0314453673001268
SIGLEC14	67	Simple mode	0.233336533055152	0.284691125845835	1.26280638391648	0.722774447058538	2.20633140774421	0.415386821159844
SIGLEC14	67	Weighted mode	0.213054206644209	0.14525666646983	1.23745172753111	0.9308577001418	1.64502778215883	0.147194888089619
SIRPB1	80	MR Egger	0.255855783109076	0.154945761029413	1.29156644881006	0.953288294476411	1.74988395573246	0.102706256470351
SIRPB1	80	Weighted median	0.354345695410436	0.168057142574274	1.42524780295157	1.02526764539621	1.98126928996504	0.0349891971320751
SIRPB1	80	Inverse variance weighted	0.212373455592037	0.0960996444468341	1.23660961763171	1.02430891146504	1.49291227412252	0.027110043668316
SIRPB1	80	Simple mode	0.441616407889621	0.30557488423559	1.55521905623986	0.854438829572251	2.83075420870382	0.152357254344692
SIRPB1	80	Weighted mode	0.308126748601645	0.175891850717283	1.36087346681519	0.964041169046005	1.92105550275853	0.0836895139311428
SPARC	7	MR Egger	-2.20101	1.81067620358153	0.110690793105545	0.00318297185972356	3.8493748038975	0.278404644264462
SPARC	7	Weighted median	2.35936685773908	0.737188126608576	10.5842479958307	2.49547259870883	44.8918195676474	0.00137191785554732
SPARC	7	Inverse variance weighted	1.94041068970179	0.789550182644879	6.96160944493102	1.48125889614244	32.718119830345	0.0139862866499187
SPARC	7	Simple mode	2.89714798340551	1.24825149004711	18.1223862492776	1.5692143230324	209.290011279885	0.0593704766890124
SPARC	7	Weighted mode	2.62198737025614	0.862908799310232	13.7630486971413	2.53624876091587	74.685698169244	0.0228455430020908
SPHK2	5	MR Egger	3.20365197624742	1.22128362346755	24.622286208333	2.24776429206773	269.715548140221	0.078785306304984
SPHK2	5	Weighted median	0.990601607504364	0.74727622007209	2.6928540263229	0.622470037808041	11.6494969502767	0.184966793454698
SPHK2	5	Inverse variance weighted	1.25721507288147	0.623569742683972	3.51561710404421	1.03563874078664	11.9342422560016	0.0437834654869678
SPHK2	5	Simple mode	-0.12644	1.15990441783889	0.881226601122666	0.0907312774611413	8.55890431895213	0.918444726117928
SPHK2	5	Weighted mode	1.08690507800295	0.880109257986343	2.9650831562315	0.528290441639935	16.6418269769868	0.284425906568318
TGM3	12	MR Egger	0.979439186691638	0.508163704399361	2.66296239833223	0.983574716600723	7.20979160529811	0.0827885403005004
TGM3	12	Weighted median	1.21781700073973	0.380964204747287	3.37980157023226	1.60179865853727	7.13139481873193	0.00139023679525505
TGM3	12	Inverse variance weighted	1.50068272758104	0.33969615839171	4.48474988780939	2.30453347069704	8.72757189771814	9.97472303468842e-06
TGM3	12	Simple mode	1.52644228163008	0.848649551252909	4.60177584211722	0.872047975487558	24.2834585898259	0.0995361745520521
TGM3	12	Weighted mode	1.18585919968632	0.391022732623946	3.27349820215277	1.52113177064673	7.04461683483306	0.0113939812740117
THBS3	58	MR Egger	-0.564325	0.268980497528073	0.568744062088597	0.335703642628577	0.963557635622458	0.0404284670707374
THBS3	58	Weighted median	-0.37342	0.20899707257769	0.688375850086756	0.457007919583179	1.03687767908892	0.073981944861059
THBS3	58	Inverse variance weighted	-0.423316	0.13520132235699	0.654871589547518	0.50242409716376	0.853575298671856	0.00174208787529957
THBS3	58	Simple mode	-0.270608	0.333168365770975	0.76291552312837	0.397079817257303	1.46580125741591	0.420041308035972
THBS3	58	Weighted mode	-0.337792	0.21086791396569	0.713343762198653	0.471850561174123	1.07843322640438	0.11470309740502
THYN1	9	MR Egger	-1.51812	1.7188944407463	0.219122916072316	0.00754284724251075	6.36561378008936	0.406437602416024
THYN1	9	Weighted median	-1.44859	0.681902721984839	0.234902016162526	0.061721920269311	0.893992878971648	0.0336425104396223
THYN1	9	Inverse variance weighted	-1.3486	0.505356267206265	0.259602704683476	0.0964142603587582	0.69899996150159	0.00761639994623571
THYN1	9	Simple mode	-1.28948	1.18529788834375	0.275412666046649	0.0269797535323077	2.81144661044036	0.308325466043825
THYN1	9	Weighted mode	-1.43991	0.908270013339137	0.236949954842353	0.0399504418285808	1.40537322066928	0.151551896860191
XPNPEP1	41	MR Egger	0.297766117389062	0.382296777780666	1.34684674700598	0.636649782203122	2.84928419144865	0.440746727541084
XPNPEP1	41	Weighted median	-0.330421	0.304295830900903	0.718621380665856	0.395802282080652	1.30473398494674	0.277543872680213
XPNPEP1	41	Inverse variance weighted	-0.41656	0.20848162295693	0.659310696612713	0.438154202617657	0.99209500233246	0.0457093251553299
XPNPEP1	41	Simple mode	-0.982866	0.62635001011742	0.37423703826447	0.109644506026809	1.27734043304201	0.124480082833501
XPNPEP1	41	Weighted mode	-0.182591	0.329257186534762	0.833109017279732	0.436950720534174	1.58844144672493	0.582287676432788

## Sheet: pqtl
Supplementary Table: pqtl results.
	nsnp	method	b	se	or	or_lci95	or_uci95	pvalue
SCARA5	41	MR Egger	-0.577734	0.766873855693393	0.561168543433619	0.124829466416238	2.52272274471924	0.455756259540507
SCARA5	41	Weighted median	-0.964918	0.423276482643298	0.381014370038217	0.166203872945384	0.87345708377881	0.0226290223135851
SCARA5	41	Inverse variance weighted	-0.947277	0.308801516315205	0.387795365896736	0.211711991640228	0.71032937079228	0.0021579003049719
SCARA5	41	Simple mode	-0.656224	0.794578092107717	0.518806810731358	0.109306790418539	2.4624317101492	0.41377283177726
SCARA5	41	Weighted mode	-0.768478	0.681177809550291	0.463718158516035	0.122017984031527	1.76231833564748	0.265973313649894
PROK2	73	MR Egger	-0.585975	0.245426523548034	0.556563144835194	0.344035429888751	0.900379749518843	0.0196243621255719
PROK2	73	Weighted median	-0.640468	0.242738366427015	0.527045878851311	0.327510594181878	0.848147703765245	0.00832711731963217
PROK2	73	Inverse variance weighted	-0.47176	0.149283870075191	0.623903476357084	0.465633705684843	0.835969439192437	0.00157687259913562
PROK2	73	Simple mode	-0.952318	0.440937061385139	0.385845686473558	0.162584988831578	0.915686588535386	0.0341221606182876
PROK2	73	Weighted mode	-0.562919	0.229857212742511	0.569544024247788	0.362968461023184	0.893687552472076	0.0167608970088602
HABP4	31	MR Egger	-1.48946	0.741782624152693	0.225494970633893	0.0526888528435897	0.965061470063234	0.0540455442369944
HABP4	31	Weighted median	-0.44463	0.50466549197192	0.641061285303129	0.238407333723895	1.72377067892736	0.378296457006664
HABP4	31	Inverse variance weighted	-0.686196	0.348911685886103	0.503487840907249	0.254091047722418	0.997673897658839	0.0492207482247898
HABP4	31	Simple mode	-0.556813	0.873625026498993	0.573032184659531	0.10340329539141	3.17558433135733	0.528725171532075
HABP4	31	Weighted mode	-0.618207	0.585596209521487	0.538909933331972	0.171019893623329	1.69818791305957	0.299538718059816
B4GALT6	66	MR Egger	-0.286528	0.217533105020059	0.750865813076852	0.490223824889843	1.15008581921585	0.192477819409554
B4GALT6	66	Weighted median	-0.360882	0.231472993645574	0.697061301653319	0.442830150939901	1.09724791148777	0.118980507269225
B4GALT6	66	Inverse variance weighted	-0.303643	0.142417495240138	0.738124545758097	0.558343453378638	0.975793379063989	0.0330018783079013
B4GALT6	66	Simple mode	-0.463142	0.369078781695563	0.629302968228989	0.305276644030811	1.29725687688655	0.214022515206252
B4GALT6	66	Weighted mode	-0.252464	0.245959266836354	0.776884344501742	0.479724186606997	1.25811727151115	0.308486381886842
PDXK	19	MR Egger	1.88602727793447	1.00153419969516	6.59312393508203	0.925908599854769	46.9477043740276	0.076907803166877
PDXK	19	Weighted median	1.26570211691372	0.667741059277972	3.54558127496627	0.957843994490823	13.1244196859783	0.0580264020353648
PDXK	19	Inverse variance weighted	0.96557297704103	0.457349528925452	2.62629203048404	1.07161611876283	6.43645584329863	0.0347519968248491
PDXK	19	Simple mode	1.79962658191024	1.02294329083473	6.04738883834525	0.814368536312714	44.907078468095	0.0955191732954426
PDXK	19	Weighted mode	1.46010702669372	0.851908494597134	4.30642040561946	0.810881280034085	22.8704955541163	0.103710560213241
FGFBP3	27	MR Egger	0.675744374030248	0.566755743176203	1.96549549537491	0.647201961434957	5.96903713606454	0.244337392903594
FGFBP3	27	Weighted median	0.798026253181177	0.415023630065236	2.22115260630779	0.984698218661287	5.01018363495682	0.0544994760088091
FGFBP3	27	Inverse variance weighted	1.10556089376502	0.313231292648599	3.02091840800186	1.63497507596311	5.58170467670814	0.000416290218529002
FGFBP3	27	Simple mode	0.653307708586772	0.875385218973589	1.92188737033052	0.345608958569497	10.6873707195678	0.462176133564747
FGFBP3	27	Weighted mode	0.707877686259389	0.406426642168891	2.02967906857894	0.915103109212337	4.50178464039247	0.0933799721362837
SELPLG	28	MR Egger	0.288172034863145	0.594258230915379	1.33398677661674	0.416206354295272	4.27557316658807	0.631788641679114
SELPLG	28	Weighted median	0.883645938929442	0.49924187127437	2.41970574289263	0.909492862504508	6.43762708160729	0.0767312027595303
SELPLG	28	Inverse variance weighted	0.664321057780896	0.33160758475384	1.94317077269448	1.01447393922938	3.72204007007056	0.0451413505943141
SELPLG	28	Simple mode	0.587892672519335	0.841969250481031	1.8001908238252	0.345636699010478	9.37599222380666	0.491000482776002
SELPLG	28	Weighted mode	0.922682612803822	0.502535360699858	2.51603088148704	0.9396134664714	6.7372506062195	0.0773853503685709
PCBD1	23	MR Egger	-1.00043	1.17023653952915	0.367720568972359	0.0371015856582663	3.6445454943845	0.402256320316316
PCBD1	23	Weighted median	-1.06434	0.614271768607903	0.344954223101122	0.10348628119638	1.1498472518255	0.0831504914282108
PCBD1	23	Inverse variance weighted	-0.878534	0.433671605704172	0.415391608012328	0.177545224410192	0.971866117944213	0.0427848983624464
PCBD1	23	Simple mode	-0.567827	1.09042290743755	0.566755511750866	0.0668665683120259	4.80377291984067	0.607749550502286
PCBD1	23	Weighted mode	-0.717655	0.772193274071916	0.487894880301904	0.107404400716672	2.21630969156237	0.362781984697005
CLIC5	30	MR Egger	0.408555739344963	0.314259263182771	1.50464311824241	0.812700670258111	2.78571311200621	0.204181220073989
CLIC5	30	Weighted median	0.261293176293899	0.306428333215391	1.29860833080758	0.712264208671568	2.36763770565996	0.393822547400727
CLIC5	30	Inverse variance weighted	0.500116590952865	0.231048124579884	1.64891350789043	1.04839693271023	2.59340300574402	0.0304217081090699
CLIC5	30	Simple mode	1.3276326383412	0.700717626489444	3.7721028773089	0.955257912442088	14.8952025747964	0.0681458816623529
CLIC5	30	Weighted mode	0.267128683195114	0.31725045950801	1.3062085226023	0.701396299307964	2.43254876908004	0.406671763477634
IFI16	3	MR Egger	-5.74859	7.54399193735163	0.00318727736823212	1.20738084615106e-09	8413.8629947867	0.585469783149295
IFI16	3	Weighted median	-4.2292	1.55388375177188	0.0145640144037142	0.000692769162473516	0.306177767489332	0.00649475585857732
IFI16	3	Inverse variance weighted	-4.17009	1.36783399278381	0.0154508608085845	0.00105834894177474	0.225567476191671	0.00229847814552137
IFI16	3	Simple mode	-4.3725	1.95143542071046	0.0126197008914802	0.000275393507184653	0.578288327195908	0.154351337489777
IFI16	3	Weighted mode	-4.296	1.76279082135902	0.0136229515063136	0.000430282190406186	0.431309526355667	0.135080946737295
DHX58	16	MR Egger	1.01281911312592	1.00593576468735	2.75335209532961	0.383346888481798	19.7756861699841	0.33109621516166
DHX58	16	Weighted median	0.802237439077656	0.620322167921068	2.23052601556945	0.661269365493682	7.52378163234247	0.19592137743056
DHX58	16	Inverse variance weighted	1.01057829765877	0.456349750521047	2.7471892488475	1.12314500087999	6.71956760976555	0.026795641183158
DHX58	16	Simple mode	1.68460159871855	0.980306951797142	5.39030300088562	0.789149080903856	36.8186	0.106280462274462
DHX58	16	Weighted mode	0.865872703522813	0.613938133500086	2.3770796668341	0.71359048033906	7.91841805371521	0.178833741268716
IL1RAP	133	MR Egger	0.0980135180742672	0.127104450218399	1.10297769514213	0.85975208516793	1.41501232386475	0.442021030091051
IL1RAP	133	Weighted median	-0.111223	0.154836561450597	0.894739514551032	0.66053688751978	1.2119819710675	0.472558211800687
IL1RAP	133	Inverse variance weighted	-0.187134	0.0910843401829122	0.829332846146034	0.693739320444157	0.991428551658759	0.0399263422048565
IL1RAP	133	Simple mode	-0.56594	0.358001150129585	0.567826081050721	0.281500133618742	1.14538651963167	0.116309437898258
IL1RAP	133	Weighted mode	-0.0779136	0.126126527908447	0.925044370274846	0.722439521723699	1.18446881883693	0.537810117490301
C1QC	95	MR Egger	0.0615213343532664	0.241298631722295	1.0634531843727	0.662705895448846	1.70653782185907	0.799317488692898
C1QC	95	Weighted median	-0.188091	0.223261605312274	0.828539687988498	0.534895816668349	1.28338639634139	0.399526591259322
C1QC	95	Inverse variance weighted	0.276115097937254	0.138702854194683	1.31799955432752	1.00426657976048	1.72974273984289	0.0465144132011213
C1QC	95	Simple mode	-0.272284	0.418620150139154	0.761638021902674	0.335283321990209	1.73015607506048	0.516999943377092
C1QC	95	Weighted mode	-0.17173	0.192784693716631	0.842206559616842	0.577187577509426	1.22891052527903	0.375318142198288
CCDC134	6	MR Egger	-6.03875	2.97966172002877	0.00238452614393279	6.93526129332388e-06	0.819863115550167	0.112640393883553
CCDC134	6	Weighted median	-1.8729	1.05989545788788	0.153678010079975	0.0192491031964605	1.22691070545477	0.0772186795386758
CCDC134	6	Inverse variance weighted	-2.23575	0.852742956169266	0.106911766674272	0.0200981483648734	0.568715368495882	0.00874577416577709
CCDC134	6	Simple mode	-1.31792	1.53982748509468	0.267691630756697	0.0130890213733883	5.47472627119944	0.431154821466178
CCDC134	6	Weighted mode	-1.5837	1.17338194342095	0.205214643080311	0.0205781094285889	2.04649751138326	0.235002231434248
NT5E	42	MR Egger	-0.480282	0.32060323111863	0.618608796582142	0.329999370638639	1.15962900919545	0.14196899997284
NT5E	42	Weighted median	-0.529715	0.262393697523397	0.588772766773159	0.352041359443777	0.984695012658262	0.0435101635935516
NT5E	42	Inverse variance weighted	-0.499534	0.177554284251801	0.606813525599825	0.428467607524459	0.859394382175949	0.0049018468078493
NT5E	42	Simple mode	-0.491694	0.404731804483052	0.611589333563753	0.276659275553775	1.35199339396901	0.231368137644265
NT5E	42	Weighted mode	-0.415477	0.236286774912095	0.66002564917958	0.415364570544937	1.04879878657777	0.0861498598637293
AGRN	22	MR Egger	-0.720226	0.708266855283559	0.48664230461518	0.121428587091225	1.95028813489577	0.321352592048494
AGRN	22	Weighted median	-0.316494	0.439010980006951	0.728699246848298	0.308215609930396	1.72282835537497	0.47095538417337
AGRN	22	Inverse variance weighted	-0.645744	0.316595360887798	0.524272388432305	0.281880850915903	0.975098295536636	0.041385142631863
AGRN	22	Simple mode	-2.16883	0.815195617639675	0.114311195687929	0.0231302458549916	0.564933444353518	0.0146341310523947
AGRN	22	Weighted mode	-0.316277	0.515235338515941	0.728857226357964	0.265500467290299	2.00087352702612	0.545907032711646
EPHB4	7	MR Egger	0.197705140482093	2.49373114870305	1.21860302414224	0.00918661348087949	161.647524796749	0.93988446495114
EPHB4	7	Weighted median	-1.92628	0.96868277561365	0.145689591595928	0.0218207212243216	0.972720236017225	0.0467505673748587
EPHB4	7	Inverse variance weighted	-2.09661	0.748455136560035	0.122872734802038	0.0283372466590016	0.53278672904998	0.00509058705128173
EPHB4	7	Simple mode	-1.94424	1.27734228700667	0.143096160678824	0.0117039451120407	1.74953923698379	0.178809483172942
EPHB4	7	Weighted mode	-1.94424	1.04401877616969	0.143096160678824	0.0184901850834784	1.10742597267543	0.111872145701643
COL10A1	28	MR Egger	-0.819914	0.638518437544078	0.440469320085754	0.126007906808603	1.53969085631664	0.210436018771362
COL10A1	28	Weighted median	-0.780483	0.47413782036085	0.458184502599492	0.180903152533683	1.16047197344035	0.0997409731414963
COL10A1	28	Inverse variance weighted	-0.779269	0.323162049234805	0.458741035995349	0.243493011672289	0.864268492392369	0.0158918871946821
COL10A1	28	Simple mode	-1.18055	0.720324331059598	0.307108526260604	0.0748409729690532	1.26021406671129	0.112832056531123
COL10A1	28	Weighted mode	-0.853563	0.488239703643885	0.425894752740819	0.163570229658803	1.10892025272889	0.091785357615159
SIGLEC5	174	MR Egger	0.16835719499215	0.107906725576541	1.18335922515456	0.957777304178571	1.46207166284797	0.12054823818594
SIGLEC5	174	Weighted median	0.131273525794863	0.115736952675591	1.1402796345535	0.908853920309058	1.43063435819842	0.256693727947332
SIGLEC5	174	Inverse variance weighted	0.16259646847858	0.068739543574779	1.17656181410239	1.02825887891911	1.34625407160019	0.0180106404080705
SIGLEC5	174	Simple mode	0.12165777178794	0.20941594720608	1.12936753420494	0.749163907167646	1.7025259961312	0.562037995035406
SIGLEC5	174	Weighted mode	0.147490488276602	0.0970993620039779	1.15892226142933	0.958079747009173	1.40186744603382	0.130596825724617
MAPRE2	6	MR Egger	-0.385527	4.14269425531038	0.680092157780681	0.000202411520186122	2285.07420254282	0.930329227518399
MAPRE2	6	Weighted median	1.87602925559974	0.814618788196624	6.52753416508051	1.32230500644054	32.2230514660078	0.0212814549520167
MAPRE2	6	Inverse variance weighted	2.18069018006095	0.999883278946456	8.85241391036092	1.24722234324493	62.8318057840966	0.0291875038345295
MAPRE2	6	Simple mode	3.26168885960556	1.91932724735332	26.0935683243184	0.606413886383679	1122.78812076062	0.149994359666966
MAPRE2	6	Weighted mode	1.87521725773888	0.861739552892823	6.52223597265333	1.20467248590379	35.3121388433292	0.0815147615982166
TLR3	158	MR Egger	-0.337427	0.191364678117555	0.713603741100859	0.490415531259898	1.0383649514625	0.079812962560813
TLR3	158	Weighted median	-0.259206	0.169805725426816	0.771664188331552	0.553205888598907	1.07639060217077	0.126889240499642
TLR3	158	Inverse variance weighted	-0.328904	0.107876304004964	0.719712019673114	0.582549175580358	0.8891702417155	0.00229680521716492
TLR3	158	Simple mode	-0.326978	0.323735286323929	0.72109930030318	0.382319135246178	1.36007893134335	0.314040805705944
TLR3	158	Weighted mode	-0.287304	0.172428479022461	0.750283418223891	0.535120099756309	1.05196049992904	0.0976629592862978
AKR1C3	31	MR Egger	-2.16373	0.699406910037667	0.11489632963812	0.0291715143363653	0.452536210910894	0.00434725240793423
AKR1C3	31	Weighted median	-1.06575	0.510792130930396	0.344468553631611	0.126576925299164	0.93744246165409	0.0369360670279929
AKR1C3	31	Inverse variance weighted	-1.02309	0.343120610788948	0.359480822115793	0.183487112349347	0.704280861006784	0.00286620755369849
AKR1C3	31	Simple mode	-0.645514	0.940410740695638	0.524393096190348	0.0830162635410973	3.31246080710398	0.49772185278915
AKR1C3	31	Weighted mode	-1.26581	0.810265637308692	0.28201199466144	0.0576176506219316	1.38031947284312	0.128726897443824
PFKM	9	MR Egger	0.697205752218133	1.14021454132416	2.00813363762718	0.214893064548898	18.7656158891631	0.56021483210089
PFKM	9	Weighted median	0.868031551344798	0.718393545106824	2.38221696342105	0.582736715783401	9.73845907955517	0.226933691800754
PFKM	9	Inverse variance weighted	1.28846569165845	0.595284130691957	3.62721701482641	1.12942516020145	11.6490261916066	0.0304294494100975
PFKM	9	Simple mode	0.81454827264745	1.31254182591781	2.25815537137057	0.172383487388073	29.5809404863134	0.552135624048878
PFKM	9	Weighted mode	0.907830935202024	0.782777158807286	2.47893971678028	0.534506014471988	11.496862435685	0.279588299898446
CD160	3	MR Egger	2.26422418450507	9.8010433046587	9.62365552309904	4.3704240950738e-08	2119124908.99149	0.85546459631983
CD160	3	Weighted median	-2.27022	0.984411058250207	0.103289739377645	0.015000632526328	0.711221359631124	0.0211012494477283
CD160	3	Inverse variance weighted	-2.45013	1.0766979381894	0.0862826760482702	0.0104573060540024	0.711913770870402	0.0228703722981128
CD160	3	Simple mode	-1.43464	1.66809559902101	0.238200567921053	0.00905797574200674	6.2640386962818	0.480395914248363
CD160	3	Weighted mode	-2.2128	1.04058477316452	0.109393873743527	0.0142308014878695	0.840923796373347	0.167326532404504
PGP	14	MR Egger	1.16241506193401	0.721051443444138	3.19764647271815	0.778142377369122	13.1401954987429	0.132910829015482
PGP	14	Weighted median	0.517662705909281	0.59779634530064	1.67810084724656	0.519952337178382	5.41592421492188	0.386516700526502
PGP	14	Inverse variance weighted	0.898781176492957	0.447093146371795	2.45660711523309	1.02273315726348	5.90077526650399	0.0444018543369661
PGP	14	Simple mode	0.810723416152465	1.1159605086477	2.24953474796504	0.252445680334759	20.0455265290803	0.480421458564498
PGP	14	Weighted mode	0.568658579817527	0.660686313545858	1.76589665252885	0.483701840201863	6.44692810370784	0.404993470941675
NDRG3	5	MR Egger	1.94823211040925	1.56829525292891	7.01627261435721	0.324449108601954	151.728206654973	0.302399541674655
NDRG3	5	Weighted median	1.86465470851352	1.0093504138093	6.45370709110664	0.892550572960038	46.6643980516103	0.0646919507122547
NDRG3	5	Inverse variance weighted	2.22243136823321	0.852507802786756	9.22974451453729	1.73588275197291	49.0748489244513	0.00913570326667856
NDRG3	5	Simple mode	1.66583025595108	1.34032403173807	5.29006353370934	0.38243183671768	73.1758433891591	0.281798480723689
NDRG3	5	Weighted mode	1.71553804607485	1.23590834737924	5.55966606426527	0.493199108740808	62.6722275006929	0.237423091798581
AKR1C4	87	MR Egger	0.752125463488885	0.250493646689683	2.12150440811804	1.29843269251208	3.46631826171645	0.00351489807403982
AKR1C4	87	Weighted median	0.839531775760893	0.275276404615233	2.3152826514894	1.34984533971721	3.97122070104033	0.00229010983957163
AKR1C4	87	Inverse variance weighted	0.749346354189453	0.160218643496057	2.11561670056951	1.54545414623175	2.89612864583653	2.9106897056864e-06
AKR1C4	87	Simple mode	0.753152546132947	0.527519742881258	2.1236844878443	0.755189815620097	5.97205591313127	0.156992622735615
AKR1C4	87	Weighted mode	0.821467853782248	0.223273953679624	2.27383504650724	1.46792656422355	3.52219650814711	0.000407124046998492
HAGH	7	MR Egger	1.09179822227316	1.27685909082725	2.97962729014186	0.243936923891791	36.3953871620373	0.43156920881087
HAGH	7	Weighted median	1.50349726494588	0.790890898357868	4.49739016386093	0.954422440462956	21.1924169303709	0.0572997491808083
HAGH	7	Inverse variance weighted	1.25805681284312	0.63015900265321	3.51857758525341	1.02321043296908	12.0995523741125	0.0458891271039273
HAGH	7	Simple mode	1.80394857178818	1.24656469988718	6.07358215454287	0.527652033500712	69.9104672131087	0.198009699161799
HAGH	7	Weighted mode	1.56850871070663	0.843326293646241	4.79948543298851	0.919053608475269	25.0638920396435	0.112238188460406
SFTPD	81	MR Egger	0.735096463925435	0.259823615419254	2.08568317598777	1.25337783869924	3.47068072873616	0.00591280309913857
SFTPD	81	Weighted median	0.65206298379095	0.253402194101359	1.91949663767667	1.16811890722143	3.15418860124109	0.0100753243164668
SFTPD	81	Inverse variance weighted	0.736331253516449	0.158368554549002	2.08826014654441	1.53101189580117	2.84833217273187	3.32774715810944e-06
SFTPD	81	Simple mode	0.754093349094463	0.466463791221141	2.12568339664201	0.851994096047134	5.30347560355576	0.109897771213066
SFTPD	81	Weighted mode	0.67670508263046	0.240654814972914	1.96738467112939	1.22755163537883	3.15310764341118	0.00619192133096938
EFNA5	12	MR Egger	0.96524857022689	1.88555255361762	2.62544018163369	0.06519096228856	105.734535974879	0.619822562548734
EFNA5	12	Weighted median	1.66569059811495	0.895571228668352	5.28932478647037	0.914270307434657	30.6003120403966	0.0628968834255813
EFNA5	12	Inverse variance weighted	1.43724273941845	0.650602336057139	4.20907428794832	1.17593333594311	15.0657403952741	0.0271679940904923
EFNA5	12	Simple mode	-0.326305	1.56803250716229	0.721585387017019	0.0333850102287494	15.5963849400925	0.838955252426507
EFNA5	12	Weighted mode	3.02915953449266	1.36898642739453	20.6798445873323	1.41332648747931	302.58823841825	0.0489865961067096
IL1R1	25	MR Egger	-0.397948	0.780699794472562	0.671697286505471	0.14542146411553	3.10254918311353	0.615095892520302
IL1R1	25	Weighted median	-0.619689	0.490482119549008	0.538111945821084	0.205762308822387	1.40727652159708	0.206435539044912
IL1R1	25	Inverse variance weighted	-0.822348	0.346624916763662	0.439398777719393	0.22274386889848	0.866786084016942	0.0176708834653375
IL1R1	25	Simple mode	0.127164807414943	0.865007738125082	1.13560415834572	0.208409505297566	6.18780224352443	0.884352089842977
IL1R1	25	Weighted mode	-0.597595	0.486516376344176	0.550133081164202	0.212000390590013	1.42757476129611	0.231238773098991
IDUA	69	MR Egger	-0.218512	0.22681598287469	0.803713825375729	0.515266344517583	1.25363497921616	0.338816671760481
IDUA	69	Weighted median	-0.124968	0.20219362806063	0.882525341152062	0.593767597368434	1.31171013916457	0.536535848190282
IDUA	69	Inverse variance weighted	-0.266038	0.131791748979505	0.766409710466204	0.591939875936975	0.992303218915819	0.0435260030969361
IDUA	69	Simple mode	0.0429633090220927	0.319015744965197	1.04389959245106	0.558607861993586	1.95078951311286	0.893267011551535
IDUA	69	Weighted mode	-0.151564	0.193466617179429	0.859363251023798	0.588158894158245	1.25562191534503	0.43610686081915
F7	92	MR Egger	-0.478743	0.205250486984793	0.619561419240126	0.414354084522634	0.926396930907703	0.0219056690522154
F7	92	Weighted median	-0.421759	0.186599349814908	0.655892170403253	0.454983736979807	0.945516299224081	0.0238065046494934
F7	92	Inverse variance weighted	-0.352253	0.114800775258655	0.703102444025833	0.561433360409761	0.880519544535609	0.00215221047727607
F7	92	Simple mode	-0.325504	0.383125823579458	0.722163432961173	0.340809905682752	1.5302372824566	0.397777030913126
F7	92	Weighted mode	-0.390422	0.206162092236149	0.67677147710696	0.451807390981065	1.01374975568899	0.0614336370293284
CD109	93	MR Egger	0.0730485722879766	0.243548907969416	1.07578278887712	0.667438994206214	1.73395414246154	0.764911638275386
CD109	93	Weighted median	0.267205719063025	0.210426855478294	1.30630915138547	0.864822567235489	1.97317191253264	0.204146232992703
CD109	93	Inverse variance weighted	0.247726254903482	0.126203206502125	1.2811091868308	1.00036803786864	1.64063693206259	0.049655970665861
CD109	93	Simple mode	0.295276955808149	0.361207567592996	1.34349839684908	0.661867511557069	2.72711367580158	0.415770969047642
CD109	93	Weighted mode	0.295276955808149	0.185112095370777	1.34349839684908	0.934687760814577	1.93111327440835	0.114113959897541
LY9	57	MR Egger	-0.661304	0.269828836568723	0.51617776011312	0.304169977854077	0.875955878075579	0.0174602397526598
LY9	57	Weighted median	-0.62148	0.255957091025193	0.537149017993317	0.325251802257287	0.887094446606468	0.0151797422054346
LY9	57	Inverse variance weighted	-0.626465	0.165321018058863	0.534478092774176	0.386550124497179	0.73901627124584	0.000151022359678237
LY9	57	Simple mode	-0.618085	0.494910682435827	0.538975548973824	0.204311393474376	1.42182301951784	0.216903774193495
LY9	57	Weighted mode	-0.618085	0.220591715641996	0.538975548973824	0.349782119014145	0.830501694055685	0.00696282000460946
ECM1	46	MR Egger	0.215234432805489	0.283414323500029	1.24015259534227	0.711586964984967	2.16133590890984	0.451642777419471
ECM1	46	Weighted median	0.220938340180563	0.19222653779081	1.24724652319763	0.855708349677845	1.81793702283521	0.250405751191652
ECM1	46	Inverse variance weighted	0.359565029141558	0.128299632533595	1.43270609360751	1.1141566481806	1.8423322734842	0.00507017117714851
ECM1	46	Simple mode	-0.00519685	0.367550409741327	0.994816632800945	0.484036166665353	2.04459955898632	0.988781474526914
ECM1	46	Weighted mode	0.29807271949772	0.215059866936795	1.34725975637018	0.883870588908488	2.05359118621218	0.172577495654287
ICAM1	138	MR Egger	-0.381819	0.120708861211695	0.682618383748505	0.538801161410508	0.864823410201234	0.00192541877104898
ICAM1	138	Weighted median	-0.213336	0.111631273831681	0.807884717181503	0.649122905089834	1.00547632988719	0.0559947468201976
ICAM1	138	Inverse variance weighted	-0.219664	0.0702115986904387	0.802788837437814	0.699577778056317	0.921226971081515	0.00175644986919366
ICAM1	138	Simple mode	-0.356915	0.215101093501016	0.699831778245247	0.459087969374656	1.06682063245751	0.099344706672092
ICAM1	138	Weighted mode	-0.228364	0.0995761769865935	0.795834188693927	0.654729092989915	0.967349798069652	0.0233492952824574
PCSK7	166	MR Egger	0.378475381338384	0.157830362789422	1.46005686170973	1.07157322274669	1.98937972149161	0.0176085914169524
PCSK7	166	Weighted median	0.22348470488331	0.153346808968944	1.25042651471075	0.925820376794455	1.68884430272029	0.145011276470369
PCSK7	166	Inverse variance weighted	0.206642956240631	0.0973374795602735	1.22954349256928	1.01598795757191	1.4879873219486	0.0337577371448655
PCSK7	166	Simple mode	0.129494101950536	0.287363522262651	1.13825239797404	0.648081770411575	1.99915902690929	0.652849134555204
PCSK7	166	Weighted mode	0.268875605095868	0.14323523406088	1.30849236114036	0.98820466323493	1.7325887266691	0.0622611754874382
SERPING1	57	MR Egger	-0.4257	0.226599957474637	0.653312007944149	0.419020106427641	1.01860644197445	0.0655972029519148
SERPING1	57	Weighted median	-0.402001	0.189462325983572	0.668979878507143	0.461465744050423	0.969809966649511	0.0338544776781232
SERPING1	57	Inverse variance weighted	-0.38822	0.134006051591759	0.678262889370054	0.521590654831653	0.881995378627125	0.00376706811130671
SERPING1	57	Simple mode	-0.0817927	0.44560057575497	0.921462980637817	0.384746807421766	2.20689037129589	0.855024765851776
SERPING1	57	Weighted mode	-0.369675	0.173318217964605	0.690959142144456	0.491949951251357	0.970473794943151	0.0373279839792454
BST1	172	MR Egger	-0.205222	0.0999330957285325	0.814466452345711	0.669589187624827	0.990690432666139	0.0415465861592148
BST1	172	Weighted median	-0.162706	0.118634708055429	0.849841401412303	0.673525406153306	1.0723135325797	0.170224312891695
BST1	172	Inverse variance weighted	-0.172965	0.0675485	0.841166815567815	0.736857773220888	0.960241768936857	0.0104489174329589
BST1	172	Simple mode	-0.226231	0.24358361053698	0.797533588558164	0.494773496211292	1.28555759301795	0.354321335491642
BST1	172	Weighted mode	-0.17153	0.0897490465378416	0.842374867707801	0.706495614683991	1.00438757579993	0.0576490375997837
PLXNC1	112	MR Egger	-0.398636	0.167875158193276	0.671235069399513	0.483032574079369	0.932766323783657	0.0193001727221067
PLXNC1	112	Weighted median	-0.355537	0.17536720383193	0.70079684857316	0.496954425751274	0.988252035843376	0.0426228229926621
PLXNC1	112	Inverse variance weighted	-0.285015	0.108373681244991	0.75200334576249	0.608093320499631	0.929970800490518	0.00854040497125584
PLXNC1	112	Simple mode	-0.00845606	0.340528456036853	0.991579594054741	0.508702541207582	1.93281930342185	0.980233424490317
PLXNC1	112	Weighted mode	-0.275443	0.174717666239675	0.759235701644529	0.539080896387158	1.06929934730551	0.117755657378439
ANG	98	MR Egger	-0.465565	0.184966238589618	0.627780577172849	0.43687926627296	0.902099237708475	0.0134919874046849
ANG	98	Weighted median	-0.369288	0.198739086491359	0.691226517655053	0.468220328204396	1.02044714833687	0.0631472417829588
ANG	98	Inverse variance weighted	-0.303199	0.121693352268857	0.738452172055804	0.581748000883645	0.937367398917805	0.0127205097842861
ANG	98	Simple mode	-0.536145	0.387877776435957	0.5849988724902	0.27351855929663	1.25118998028819	0.170068521715918
ANG	98	Weighted mode	-0.44827	0.173810614947906	0.63873206706669	0.454326571883722	0.897985455281056	0.0114083169096433
MMP1	121	MR Egger	-0.296111	0.235830864349197	0.74370469680539	0.468443524484604	1.18071154182125	0.211717779972314
MMP1	121	Weighted median	-0.18575	0.182586642256042	0.830481210725798	0.580642637539968	1.18782017850198	0.308998799581573
MMP1	121	Inverse variance weighted	-0.245192	0.122597053897554	0.782554396687303	0.615400460322014	0.99511037650864	0.045502259219908
MMP1	121	Simple mode	-0.399308	0.350714533878122	0.67078403715474	0.337324962631058	1.33388060282315	0.25715640670298
MMP1	121	Weighted mode	-0.298666	0.189385182976266	0.741807410370134	0.511779923688039	1.07522434665779	0.117421851953944
CTSZ	24	MR Egger	-0.737489	0.373281743166132	0.478313546515036	0.230127673225882	0.994160526514463	0.0608652603285239
CTSZ	24	Weighted median	-0.391231	0.349998312265461	0.67622401984619	0.340538340354273	1.34281186823551	0.263649060063534
CTSZ	24	Inverse variance weighted	-0.664886	0.273326536719341	0.514331978328946	0.301011634623131	0.878827771102503	0.0149920302484621
CTSZ	24	Simple mode	-0.572008	0.736474984930264	0.564390761217075	0.1332538399371	2.39045217381765	0.445259924981511
CTSZ	24	Weighted mode	-0.337454	0.356288316793594	0.713584889994054	0.354949776844813	1.43457871633049	0.353414582869428
ICAM5	87	MR Egger	0.125805195370091	0.198102453088452	1.13406122638597	0.769145121525538	1.6721095007938	0.527100857789309
ICAM5	87	Weighted median	0.251103048487147	0.16531574384478	1.28544254041548	0.929679096926855	1.77734718374529	0.128780108052418
ICAM5	87	Inverse variance weighted	0.287296336246249	0.113208650918479	1.33281911757482	1.06759385266779	1.66393502148208	0.011156460333233
ICAM5	87	Simple mode	0.713225532164127	0.315520491228887	2.04056255513982	1.09944484864119	3.7872709545958	0.0263171425879579
ICAM5	87	Weighted mode	0.24047646396928	0.157510279827241	1.2718549990586	0.934032836525146	1.7318611031367	0.130496479409804
EGF	12	MR Egger	0.125498494737855	1.33867768188672	1.13371346242328	0.0822238591481189	15.6317914069738	0.927161004106921
EGF	12	Weighted median	-1.91264	0.861128864444605	0.147689785518757	0.0273113251242902	0.79865303669125	0.0263451383619426
EGF	12	Inverse variance weighted	-1.49236	0.619939499369464	0.224841187018377	0.0667072003751909	0.757842618120641	0.0160723390346113
EGF	12	Simple mode	-2.16957	1.37616812555648	0.114226574191557	0.00769749108587438	1.69506013140865	0.143207493441547
EGF	12	Weighted mode	-2.08275	1.07811010540584	0.124587168016467	0.0150580059871374	1.03081128056546	0.0795357301102004
PRCP	14	MR Egger	1.05054387088575	1.0488031759949	2.85920573402475	0.366004242519631	22.335963575727	0.336278833861162
PRCP	14	Weighted median	1.52186256680025	0.63409420036695	4.58074920579928	1.32185748636748	15.874073796029	0.0163924948547501
PRCP	14	Inverse variance weighted	1.32486309061824	0.471502458403001	3.7616703117868	1.49289661869125	9.47832780744258	0.00495607053337304
PRCP	14	Simple mode	1.63862136822616	0.936621044770603	5.14806732851854	0.821062636483745	32.2784109778264	0.10375639493605
PRCP	14	Weighted mode	1.50531247210918	0.729478221773885	4.50556127258644	1.07846114297624	18.8231931333274	0.0596209853417825
ARG1	4	MR Egger	-0.212603	2.81935499518327	0.808477104795957	0.00321946942112787	203.025760918787	0.946753883004357
ARG1	4	Weighted median	2.2098719573238	1.25047617989162	9.11454926704038	0.78579341234718	105.721181974738	0.0771906628645566
ARG1	4	Inverse variance weighted	2.48832593838779	1.01436117017583	12.0411016924266	1.64901484315394	87.9240902950577	0.0141632297973426
ARG1	4	Simple mode	1.2888493308956	1.99182692061472	3.6286088245543	0.0731581726287	179.977185439813	0.563685496951157
ARG1	4	Weighted mode	1.17179927522252	1.54661433371024	3.22779510860504	0.155740390905358	66.8976185469187	0.503737212835215
CCDC126	33	MR Egger	-0.752792	0.565521402454983	0.471049707872105	0.155483820273785	1.42707985239675	0.192848369213163
CCDC126	33	Weighted median	-1.0191	0.401089675374651	0.360918851940035	0.164435333329864	0.792180214847141	0.0110588530486951
CCDC126	33	Inverse variance weighted	-0.749207	0.280562871880735	0.472741441355744	0.272774480362287	0.819301241370837	0.00757677051777055
CCDC126	33	Simple mode	-1.58597	0.783543929861919	0.204748688776021	0.0440813687631867	0.951014606209547	0.0513753321147816
CCDC126	33	Weighted mode	-1.06991	0.432127078510101	0.343040903224669	0.14706587528084	0.800165647268462	0.0187688696161903
MGP	27	MR Egger	-1.06853	0.70932140429838	0.343513857713527	0.0855377245220156	1.3795289867789	0.144494771646035
MGP	27	Weighted median	-0.868699	0.376546311155305	0.419496979305895	0.20054237184474	0.877508897635921	0.0210538409264049
MGP	27	Inverse variance weighted	-0.801798	0.289188767911837	0.448521844631635	0.254460953837493	0.790580409598868	0.00556144984998678
MGP	27	Simple mode	-1.21871	0.651323346965232	0.295611332218818	0.0824714163330557	1.05959208198003	0.0726218374238843
MGP	27	Weighted mode	-0.900333	0.37007964606119	0.406434417339394	0.196776088307505	0.839476671270494	0.0221677087175849
FUT10	94	MR Egger	0.19129185023229	0.190645679802142	1.21081277650997	0.833289896643791	1.75937280130792	0.31830484240754
FUT10	94	Weighted median	0.409717879471167	0.158855360646616	1.50639274084214	1.10336143766878	2.05664165176588	0.00990328022250502
FUT10	94	Inverse variance weighted	0.315513819191532	0.102142745660153	1.37096355740052	1.1222258034485	1.67483323761103	0.00200865340406162
FUT10	94	Simple mode	0.19335942543835	0.290221863709219	1.21331881280236	0.686962600276426	2.14297334513956	0.506902645817238
FUT10	94	Weighted mode	0.297949163422606	0.146902486388728	1.34709330452581	1.01007066131168	1.79656774580674	0.0453991109683094
ATP1B2	37	MR Egger	1.02661343847988	0.611238249993813	2.79159589724158	0.842473112250183	9.25015592804084	0.101948933083385
ATP1B2	37	Weighted median	1.04696916941848	0.38540266500518	2.84900317351058	1.33854064019418	6.06393174696273	0.00659643896847502
ATP1B2	37	Inverse variance weighted	0.649578744377135	0.268901155427265	1.91473406660738	1.13035583314102	3.24340923303702	0.0157059214370527
ATP1B2	37	Simple mode	-0.081747	0.747020619157372	0.921505051105223	0.213118392567448	3.98450621263808	0.913468583212807
ATP1B2	37	Weighted mode	0.969536556891297	0.396942913469231	2.63672220541778	1.2110992841756	5.74049054390751	0.0196245225542785
CHST11	46	MR Egger	-0.311459	0.488233520829463	0.732377427383589	0.281282159377057	1.9068990985027	0.526824842671909
CHST11	46	Weighted median	-0.342975	0.348104027008759	0.709655676267891	0.358703447813851	1.40397640984088	0.324492967140958
CHST11	46	Inverse variance weighted	-0.526653	0.216983732374935	0.590578067437926	0.385990870293932	0.903602858464288	0.0152176956181344
CHST11	46	Simple mode	0.0831142759630215	0.63952149893469	1.08666598125462	0.310258995192654	3.80599103688457	0.897174737029347
CHST11	46	Weighted mode	-0.314204	0.372440666016374	0.730370354923943	0.351977775426335	1.51555266438511	0.403336440338439
ESAM	23	MR Egger	-0.580687	0.61195405030272	0.559513853804795	0.168618429717168	1.85659274092753	0.353461509840903
ESAM	23	Weighted median	-1.33291	0.496657172823484	0.263709128744161	0.0996235569254457	0.698052817317569	0.00727993827537765
ESAM	23	Inverse variance weighted	-1.27809	0.350177596320558	0.278570235561286	0.140235356799399	0.553365270440865	0.000262424531955717
ESAM	23	Simple mode	-0.931601	0.776166097956698	0.393922717726899	0.0860448945902196	1.80342027589612	0.242804173761642
ESAM	23	Weighted mode	-1.05768	0.55792460256391	0.347259499036728	0.116342696418973	1.0365	0.0712064381223996
PLEK	11	MR Egger	1.86723842464338	1.38635777373885	6.47040319792752	0.427405181919759	97.954164607229	0.210955447048036
PLEK	11	Weighted median	2.12103	0.808032718499636	8.33970476395781	1.71135197618489	40.6407778866331	0.00866672577827115
PLEK	11	Inverse variance weighted	2.06710354661294	0.612126940000497	7.90190244743899	2.38055759584572	26.2291752141623	0.000733024359787886
PLEK	11	Simple mode	1.24774944477649	1.24556781400525	3.48249658055119	0.303139109771534	40.0073169136476	0.340086873950471
PLEK	11	Weighted mode	2.27696702248778	1.01734373100672	9.74707287988494	1.32706974147433	71.5903819947251	0.0491583479075482
B3GNT2	22	MR Egger	-0.725178	0.983221630898719	0.484238132695111	0.0704894038737305	3.32655060576325	0.469351507279306
B3GNT2	22	Weighted median	-1.45185	0.584207416573231	0.234137174143381	0.0745045815943734	0.735796579790308	0.0129493705981049
B3GNT2	22	Inverse variance weighted	-1.12077	0.38943926447796	0.326029433689232	0.15197054304434	0.699446020935176	0.00400330863363036
B3GNT2	22	Simple mode	-1.75411	1.00485740470577	0.173061834214834	0.0241462343552337	1.24037553935655	0.0954915993446411
B3GNT2	22	Weighted mode	-1.44855	0.61524843425795	0.234910414095292	0.0703383587516912	0.784534976785971	0.0283621823397007
MANEA	67	MR Egger	-0.343979	0.135456859889126	0.708943797576332	0.543636490776633	0.924517240194713	0.0135057183698358
MANEA	67	Weighted median	-0.374423	0.120375039980128	0.687685724923889	0.54315615672763	0.870673470983483	0.00186787819790416
MANEA	67	Inverse variance weighted	-0.216655	0.0940401560060497	0.805207625233884	0.669667592005709	0.968180822059647	0.0212306461644184
MANEA	67	Simple mode	-0.219038	0.219565214942164	0.803291117466683	0.522366455848244	1.23529490107293	0.32211726978616
MANEA	67	Weighted mode	-0.282942	0.103422061370754	0.753563702822726	0.615297762173293	0.922899917929436	0.00798536423709916
ICAM5	83	MR Egger	0.0276530945146102	0.197336536420595	1.02803899019052	0.698286000803757	1.51351189073738	0.888903848513181
ICAM5	83	Weighted median	0.237752838671036	0.176594598856538	1.26839565572346	0.897293225042995	1.79297858777555	0.178199341550954
ICAM5	83	Inverse variance weighted	0.234983636405515	0.11556485316131	1.26488807044809	1.0085125516646	1.58643720211623	0.0420173128416931
ICAM5	83	Simple mode	0.667135566052946	0.334891414820482	1.9486475465055	1.01080636449484	3.75663172876793	0.0496884749301269
ICAM5	83	Weighted mode	0.228378695478637	0.176754526775932	1.25656	0.888642575159386	1.77680635093665	0.199963506619357
PPT1	10	MR Egger	-0.974028	1.26825278102143	0.377559111751039	0.0314359358720271	4.53464733630154	0.464546026323839
PPT1	10	Weighted median	0.952711632577479	0.677071563255051	2.59273066876082	0.6877371032782	9.77445056939685	0.159395883250573
PPT1	10	Inverse variance weighted	1.29447572836804	0.52423079173923	3.64908236219371	1.30601873562501	10.1957205688177	0.0135382986617251
PPT1	10	Simple mode	2.04893669726195	1.09506263429772	7.75964586547938	0.907205697276592	66.3709499823539	0.0941381511358378
PPT1	10	Weighted mode	0.732718536953996	0.683108294764532	2.08072946582446	0.545433863729823	7.93759866749799	0.311357150339788
CRISP2	65	MR Egger	0.113486561165886	0.180966358355221	1.12017683492056	0.785678580216454	1.59708584793919	0.53285063732632
CRISP2	65	Weighted median	0.239418487221738	0.179238809251698	1.27051011759545	0.894142984291017	1.8052995854934	0.18163054867698
CRISP2	65	Inverse variance weighted	0.253627675427636	0.105731255472772	1.28869190327209	1.04748747395137	1.58543835879429	0.01644909168853
CRISP2	65	Simple mode	0.369330724950584	0.303564075954446	1.44676600617646	0.797993470481247	2.62299373874007	0.228205884823533
CRISP2	65	Weighted mode	0.325115213921369	0.158718789527014	1.38419011476511	1.01412521774821	1.88929556260098	0.044630051826454
PDGFD	43	MR Egger	0.335471555038568	0.484386235065546	1.39859974650509	0.541222144731065	3.61419293346926	0.492483505898364
PDGFD	43	Weighted median	0.462194406940129	0.350868573065701	1.58755390472439	0.798110678514981	3.15786703304755	0.187742635031949
PDGFD	43	Inverse variance weighted	0.640985728487135	0.235963621293435	1.89835121620373	1.19541933377175	3.01462193077619	0.00659841766646441
PDGFD	43	Simple mode	0.670801598411867	0.617226570882451	1.95580446219375	0.583353178796292	6.55721308012746	0.283323428976278
PDGFD	43	Weighted mode	0.447422304746615	0.400645293077894	1.56427476047501	0.713307646625608	3.43043501332811	0.270447602107309

## Sheet: HGVS_MAPRE2_QTLs
Supplementary Table: HGVS representations for MAPRE2 eQTL/pQTL instrument variants
Figure_order	Figure_panel	QTL_layer	Target_gene_in_study	rsID	dbSNP_variant_type	Preferred_HGVS_GRCh38	Preferred_HGVS_GRCh37	GRCh38_SPDI	GRCh37_SPDI	GRCh38_RefSeq	GRCh37_RefSeq	GRCh38_position	GRCh37_position	dbSNP_annotated_gene_context	dbSNP_annotated_gene_name	dbSNP_consequence_terms	Protein_HGVS_applicability	Multi_allelic_dbSNP_record
1	Figure 2A	eQTL instrument	MAPRE2	rs56103708	snv	NC_000018.10:g.35297998C>T	NC_000018.9:g.32877962C>T	NC_000018.10:35297997:C:T	NC_000018.9:32877961:C:T	NC_000018.10	NC_000018.9	35297998	32877962	ZNF271P	zinc finger protein 271, pseudogene	intron_variant	Not applicable / no protein-level HGVS expected for noncoding or regulatory QTL variant	No
2	Figure 2A	eQTL instrument	MAPRE2	rs2212684	snv	NC_000018.10:g.34903227A>C; NC_000018.10:g.34903227A>G; NC_000018.10:g.34903227A>T	NC_000018.9:g.32483191A>C; NC_000018.9:g.32483191A>G; NC_000018.9:g.32483191A>T	NC_000018.10:34903226:A:C; NC_000018.10:34903226:A:G; NC_000018.10:34903226:A:T	NC_000018.9:32483190:A:C; NC_000018.9:32483190:A:G; NC_000018.9:32483190:A:T	NC_000018.10	NC_000018.9	34903227	32483191	LOC105372061	uncharacterized LOC105372061	intron_variant	Not applicable / no protein-level HGVS expected for noncoding or regulatory QTL variant	Yes
3	Figure 2A	eQTL instrument	MAPRE2	rs576059	snv	NC_000018.10:g.34968258A>C; NC_000018.10:g.34968258A>G; NC_000018.10:g.34968258A>T	NC_000018.9:g.32548222A>C; NC_000018.9:g.32548222A>G; NC_000018.9:g.32548222A>T	NC_000018.10:34968257:A:C; NC_000018.10:34968257:A:G; NC_000018.10:34968257:A:T	NC_000018.9:32548221:A:C; NC_000018.9:32548221:A:G; NC_000018.9:32548221:A:T	NC_000018.10	NC_000018.9	34968258	32548222	LOC124904282	uncharacterized LOC124904282	non_coding_transcript_variant	Not applicable / no protein-level HGVS expected for noncoding or regulatory QTL variant	Yes
4	Figure 2A	eQTL instrument	MAPRE2	rs573269	snv	NC_000018.10:g.35029754T>C	NC_000018.9:g.32609718T>C	NC_000018.10:35029753:T:C	NC_000018.9:32609717:T:C	NC_000018.10	NC_000018.9	35029754	32609718	MAPRE2	microtubule associated protein RP/EB family member 2	genic_upstream_transcript_variant; intron_variant	Not applicable / no protein-level HGVS expected for noncoding or regulatory QTL variant	No
5	Figure 2A	eQTL instrument	MAPRE2	rs182872921	snv	NC_000018.10:g.34589432C>G; NC_000018.10:g.34589432C>T	NC_000018.9:g.32169396C>G; NC_000018.9:g.32169396C>T	NC_000018.10:34589431:C:G; NC_000018.10:34589431:C:T	NC_000018.9:32169395:C:G; NC_000018.9:32169395:C:T	NC_000018.10	NC_000018.9	34589432	32169396	DTNA	dystrobrevin alpha	genic_upstream_transcript_variant; intron_variant	Not applicable / no protein-level HGVS expected for noncoding or regulatory QTL variant	Yes
6	Figure 2A	eQTL instrument	MAPRE2	rs11873485	snv	NC_000018.10:g.35161092C>T	NC_000018.9:g.32741056C>T	NC_000018.10:35161091:C:T	NC_000018.9:32741055:C:T	NC_000018.10	NC_000018.9	35161092	32741056				Not applicable / no protein-level HGVS expected for noncoding or regulatory QTL variant	No
7	Figure 2A	eQTL instrument	MAPRE2	rs570861	snv	NC_000018.10:g.35044845T>C	NC_000018.9:g.32624809T>C	NC_000018.10:35044844:T:C	NC_000018.9:32624808:T:C	NC_000018.10	NC_000018.9	35044845	32624809	MAPRE2	microtubule associated protein RP/EB family member 2	intron_variant	Not applicable / no protein-level HGVS expected for noncoding or regulatory QTL variant	No
8	Figure 2A	eQTL instrument	MAPRE2	rs117663076	snv	NC_000018.10:g.35087285T>G	NC_000018.9:g.32667249T>G	NC_000018.10:35087284:T:G	NC_000018.9:32667248:T:G	NC_000018.10	NC_000018.9	35087285	32667249	MAPRE2	microtubule associated protein RP/EB family member 2	intron_variant	Not applicable / no protein-level HGVS expected for noncoding or regulatory QTL variant	No
9	Figure 2A	eQTL instrument	MAPRE2	rs11662715	snv	NC_000018.10:g.35179121T>C; NC_000018.10:g.35179121T>G	NC_000018.9:g.32759085T>C; NC_000018.9:g.32759085T>G	NC_000018.10:35179120:T:C; NC_000018.10:35179120:T:G	NC_000018.9:32759084:T:C; NC_000018.9:32759084:T:G	NC_000018.10	NC_000018.9	35179121	32759085				Not applicable / no protein-level HGVS expected for noncoding or regulatory QTL variant	Yes
10	Figure 2A	eQTL instrument	MAPRE2	rs117608775	snv	NC_000018.10:g.35387678C>T	NC_000018.9:g.32967642C>T	NC_000018.10:35387677:C:T	NC_000018.9:32967641:C:T	NC_000018.10	NC_000018.9	35387678	32967642				Not applicable / no protein-level HGVS expected for noncoding or regulatory QTL variant	No
11	Figure 2A	eQTL instrument	MAPRE2	rs1125425	snv	NC_000018.10:g.35198975A>G; NC_000018.10:g.35198975A>T	NC_000018.9:g.32778939A>G; NC_000018.9:g.32778939A>T	NC_000018.10:35198974:A:G; NC_000018.10:35198974:A:T	NC_000018.9:32778938:A:G; NC_000018.9:32778938:A:T	NC_000018.10	NC_000018.9	35198975	32778939				Not applicable / no protein-level HGVS expected for noncoding or regulatory QTL variant	Yes
12	Figure 2A	eQTL instrument	MAPRE2	rs595086	snv	NC_000018.10:g.35044703A>G; NC_000018.10:g.35044703A>T	NC_000018.9:g.32624667A>G; NC_000018.9:g.32624667A>T	NC_000018.10:35044702:A:G; NC_000018.10:35044702:A:T	NC_000018.9:32624666:A:G; NC_000018.9:32624666:A:T	NC_000018.10	NC_000018.9	35044703	32624667	MAPRE2	microtubule associated protein RP/EB family member 2	intron_variant	Not applicable / no protein-level HGVS expected for noncoding or regulatory QTL variant	Yes
13	Figure 2A	eQTL instrument	MAPRE2	rs117295123	snv	NC_000018.10:g.34703313T>C	NC_000018.9:g.32283277T>C	NC_000018.10:34703312:T:C	NC_000018.9:32283276:T:C	NC_000018.10	NC_000018.9	34703313	32283277	DTNA	dystrobrevin alpha	genic_upstream_transcript_variant; intron_variant	Not applicable / no protein-level HGVS expected for noncoding or regulatory QTL variant	No
14	Figure 2A	eQTL instrument	MAPRE2	rs143608591	snv	NC_000018.10:g.35260426G>A	NC_000018.9:g.32840390G>A	NC_000018.10:35260425:G:A	NC_000018.9:32840389:G:A	NC_000018.10	NC_000018.9	35260426	32840390	ZSCAN30	zinc finger and SCAN domain containing 30	3_prime_UTR_variant; genic_upstream_transcript_variant; intron_variant; upstream_transcript_variant	Not applicable / no protein-level HGVS expected for noncoding or regulatory QTL variant	No
15	Figure 2B	pQTL instrument	MAPRE2	rs9646529	snv	NC_000018.10:g.35114705G>A; NC_000018.10:g.35114705G>T	NC_000018.9:g.32694669G>A; NC_000018.9:g.32694669G>T	NC_000018.10:35114704:G:A; NC_000018.10:35114704:G:T	NC_000018.9:32694668:G:A; NC_000018.9:32694668:G:T	NC_000018.10	NC_000018.9	35114705	32694669	MAPRE2	microtubule associated protein RP/EB family member 2	intron_variant	Not applicable / no protein-level HGVS expected for noncoding or regulatory QTL variant	Yes
16	Figure 2B	pQTL instrument	MAPRE2	rs2391	snv	NC_000018.10:g.35388417G>A	NC_000018.9:g.32968381G>A	NC_000018.10:35388416:G:A	NC_000018.9:32968380:G:A	NC_000018.10	NC_000018.9	35388417	32968381				Not applicable / no protein-level HGVS expected for noncoding or regulatory QTL variant	No
17	Figure 2B	pQTL instrument	MAPRE2	rs12232655	snv	NC_000018.10:g.35033058A>G	NC_000018.9:g.32613022A>G	NC_000018.10:35033057:A:G	NC_000018.9:32613021:A:G	NC_000018.10	NC_000018.9	35033058	32613022	MAPRE2	microtubule associated protein RP/EB family member 2	genic_upstream_transcript_variant; intron_variant	Not applicable / no protein-level HGVS expected for noncoding or regulatory QTL variant	No
18	Figure 2B	pQTL instrument	MAPRE2	rs3786314	snv	NC_000018.10:g.35140225A>G; NC_000018.10:g.35140225A>T	NC_000018.9:g.32720189A>G; NC_000018.9:g.32720189A>T	NC_000018.10:35140224:A:G; NC_000018.10:35140224:A:T	NC_000018.9:32720188:A:G; NC_000018.9:32720188:A:T	NC_000018.10	NC_000018.9	35140225	32720189	MAPRE2	microtubule associated protein RP/EB family member 2	intron_variant	Not applicable / no protein-level HGVS expected for noncoding or regulatory QTL variant	Yes
19	Figure 2B	pQTL instrument	MAPRE2	rs79959802	snv	NC_000018.10:g.35346780G>A	NC_000018.9:g.32926744G>A	NC_000018.10:35346779:G:A	NC_000018.9:32926743:G:A	NC_000018.10	NC_000018.9	35346780	32926744	LOC124904283	uncharacterized LOC124904283	non_coding_transcript_variant	Not applicable / no protein-level HGVS expected for noncoding or regulatory QTL variant	No
20	Figure 2B	pQTL instrument	MAPRE2	rs34709934	snv	NC_000018.10:g.35172552G>A	NC_000018.9:g.32752516G>A	NC_000018.10:35172551:G:A	NC_000018.9:32752515:G:A	NC_000018.10	NC_000018.9	35172552	32752516				Not applicable / no protein-level HGVS expected for noncoding or regulatory QTL variant	No
